# Supplementary material for: CRISPR/Cas9 screens identify LIG1 as a sensitizer of PARP inhibitors in castration-resistant prostate cancer
Source: J Clin Invest. 2024 Dec 24;135(4):e179393. doi: 10.1172/JCI179393 (PMC11827843; doi:10.1172/JCI179393)
Supplement: Supplemental tables 1-9 [file jci-135-179393-s164.xlsx]

## Sheet: Index Supp Tables
Index of Supplemental Tables
Supplemental Table 1: sgRNAs included in the custom pooled library
Supplemental Table 2: NormZ scores (DMSO vs T0) of the CRISPR/Cas9 screens performed in 22Rv1
Supplemental Table 3: NormZ scores (OLA vs DMSO) of the CRISPR/Cas9 screens performed in 22Rv1
Supplemental Table 4: NormZ scores (TALA vs DMSO) of the CRISPR/Cas9 screens performed in 22Rv1
Supplemental Table 5: NormZ scores (DMSO vs T0) of the CRISPR/Cas9 screens performed in DU145
Supplemental Table 6: NormZ scores (OLA vs DMSO) of the CRISPR/Cas9 screens performed in DU145
Supplemental Table 7: NormZ scores (TALA vs DMSO) of the CRISPR/Cas9 screens performed in DU145
Supplemental Table 8: sgRNAs and oligonucleotides
Supplemental Table 9: Primary and secondary antibodies

## Sheet: Supp Table 1
Supplemental Table 1: sgRNAs included in the custom pooled library
sgRNA Sequence	Annotated Gene Symbol
CTTAGGCTATAATCACAATG	ABL1
GGTTCATCATCATTCAACGG	ABL1
TCAGTGATGATATAGAACGG	ABL1
TTGCTCCCTCGAAAAGAGCG	ABL1
AATGTATGCTTCATTACAAG	ABRAXAS1
CCTCAACACGGACTCGGACA	ABRAXAS1
GCCGAGCAGTACAAACACAC	ABRAXAS1
GTGTTAATAGCAGAAAAACA	ABRAXAS1
CCTGCACTCGGAGAAGAACG	AKT1
GAAGGTGCGTTCGATGACAG	AKT1
TGTCATGGAGTACGCCAACG	AKT1
TGTTGAGGGGAGCCTCACGT	AKT1
CTCTTGAGTACTTGCACTCG	AKT2
GACCCCATGGACTACAAGTG	AKT2
GGGGGGTAGAGTCTGATCAG	AKT2
TCTCGTCTGGAGAATCCACG	AKT2
CCATACCTTAAATACGTAGG	ALK
CTCTATTGCAGTTAGCGGAG	ALK
CTGTAGCACTTTCAGAAGCG	ALK
TCCAGACAACCCATTTCGAG	ALK
AGGATGTAATCAGACGACAC	APC
GGTTCAGAAACAAATCGAGT	APC
TCAATAGGCGTGTAATGATG	APC
TCTGTATAAATGGCTCATCG	APC
ACAGCATATGTACCTAATGC	APEX1
ATGCCGTAAGAAACTTTGAG	APEX1
CCAAGAGCAGATCTTGAGTG	APEX1
CTGGTCAGCTCCTTCGGACA	APEX1
ATAACCCTCAACGATAGCCA	APEX2
CAACGTGTACTGCCCCCATG	APEX2
CAGCGGTAGCTATCGATGAA	APEX2
CATGGATGAGTTTACCCAAG	APEX2
ACATCATGCTTACGAAGACC	AQR
ACGATTGCAAAAGAGTCTAG	AQR
AGGTCCAAAAAACTTGACCA	AQR
CCCCTATTAGGAATAACATG	AQR
AGGGTACCACACATCAGGTG	AR
CCTTAAAGACATCCTGAGCG	AR
GGACGCAACCTCTCTCGGGG	AR
TCCAGCTTGATGCGAGCGTG	AR
CACATCCCTGACCCAACCTG	ARID1A
CAGCAGAACTCTCACGACCA	ARID1A
CCTGTTGACCATACCCGCTG	ARID1A
TTTGAATGCAAGATTGAACG	ARID1A
AGAAGTTGTTACATACTGTG	ARID2
TGTGGTAGGAGTAAAACGGA	ARID2
TTGTTCAGAATCATAGTACA	ARID2
TTTACTACTTGCTAATGCCG	ARID2
CCAAGGCTATTCAGTGTGCG	ATM
GACCTACCTGAATAACACAC	ATM
TCATCACCAAGTTCGCATGT	ATM
TCTACCCCAACAGCGACATG	ATM
CTGTGTGAGATGGTCAAGCA	ATR
GATGCTTTGATTTATATGCA	ATR
GCCCAGGTCACCAATTGTGG	ATR
TGACGTGCGAAAACAAGATG	ATR
ACATGCCATCTAATAATCTG	ATRIP
AGACAGAGATCAAACACTCA	ATRIP
CGATGAAGAACTGTACAAGG	ATRIP
TCCTAGGAAAAACCCTTCTG	ATRIP
AATTAGTGCGGAATAAGAGT	ATRX
ATGATTTAAAGACTCAGGCG	ATRX
CTTACCAAGGCCCATACAGT	ATRX
GAAAATCTCAAAAAACGCGG	ATRX
CGAGTGTTAGAAGCAAATGA	ATXN3
CTGTCATCCATATTTCCAGA	ATXN3
TATGCAATTATAAGGAACAC	ATXN3
TCAACAGTCCAGAGTATCAG	ATXN3
AGCCGGCATTGACATAATAG	AXIN1
CGAACTTCTGAGGCTCCACG	AXIN1
GAAGCACGTACCCAAGTCAG	AXIN1
GGAGCCCTGTGACTCGAACG	AXIN1
GCTCACACTCAATTCGCGGG	AXIN2
GGGAGCCTAAAGGTCGTGTG	AXIN2
GGGAGTGGTACTGCGAATGG	AXIN2
TTACTGCCCACACGATAAGG	AXIN2
CAAAAGCCACGAGTTTGCAC	BABAM1
GGCAGCTACAGAGCTCGCGG	BABAM1
GGCCGGCTCCTGAAGTGTTG	BABAM1
TGTCCGAATTTGGACCTCAG	BABAM1
AAACTGCACATACCATATGC	BABAM2
CTCCCCTTTCATATCTAGCG	BABAM2
TCCTGAATGTCTCTTACTTG	BABAM2
TGAATACCAGACATTACTGG	BABAM2
ATGTCCAGTGTGTTACACCC	BARD1
GACTGGAAAGTCTATTGTGA	BARD1
GCTGTGAAAAGAAATCATAG	BARD1
GTAAAGTTGGTGGTACATCA	BARD1
CCAACACCACAAATCAGCAA	BLM
CGTGCAACAACTTACACCTG	BLM
GCCTATCAACCCATCAAGGA	BLM
TCTACGATAAGTGATCTCAA	BLM
ACAAATGATTAAGTTGACAC	BRAF
ATACCCAATAGAGTCCGAGG	BRAF
GGGGGTAGCAGACAAACCTG	BRAF
TCATAATTAACACACATCAG	BRAF
AAGGAGCCAACATAACAGAT	BRCA1
AGAAACCTACAACTCATGGA	BRCA1
GGCTCAGGGTTACCGAAGAG	BRCA1
TGGTACTGATTATGGCACTC	BRCA1
AAAATGTCAGACAAGCTCAA	BRCA2
AATTATGGCAGGTTGTTACG	BRCA2
AGCACAGTAGAACTAAGGGT	BRCA2
GTCTACCTGACCAATCGATG	BRCA2
AGTAATGGGGCTGTGCATAG	BRCC3
GAGCGTGGTTGAGACAAACG	BRCC3
GCTCTGGAGAAATTTCTACT	BRCC3
TTTCCTTTGATAGACTGGCC	BRCC3
AGATGAAGCTCATAACATCG	BRIP1
AGTTACCGACTACCTCAGGA	BRIP1
CACAGAGATTCCGACCCTTG	BRIP1
TATGACGCAATCAAATACAA	BRIP1
AAAATGGAGAAAGGTACACT	BUB1B
AGGAATTGAACCCTTGAGCG	BUB1B
AGTGAAGCTGTATTGCCACG	BUB1B
GCAGATGCGATATTTCAGGA	BUB1B
CAGTAATGGAATATCACCCC	CCNH
GATTCTCCAATATGGGATAG	CCNH
GCAGTCAGGGCAATTTGGGA	CCNH
GTCCAAGAGGACTCTCCCGG	CCNH
CGAAGGAGAGGCCGAATTGG	CCNO
CTACAGACCTTCCGCGACTA	CCNO
CTGTTTGCAAGCGATGAGCA	CCNO
TGGCACGGCAGCCACAAGTG	CCNO
AAGTCACGCTGAATACAGTG	CDH1
CTGGAGATTAATCCGGACAC	CDH1
GCAATGCGTTCTCTATCCAG	CDH1
TGAACCACCAGGGTATACGT	CDH1
ACTGACCGACTGCCTTCTCG	CDK12
ATTCACCAGTTCAGTATCTG	CDK12
CTAGCAGTCCCATTAAGTCA	CDK12
TGGCCTTCAAACTAGACCGA	CDK12
AGTGTGAGAGTCCCCAATGG	CDK4
CCAGATGGCACTTACACCCG	CDK4
GTCCACATATGCAACACCTG	CDK4
GTCTACATGCTCAAACACCA	CDK4
AGCTCCAAATAGTAACTCGG	CDK7
ATCTCTGGCCTTGTAAACGG	CDK7
TTAAAAACCTTACCCTATGT	CDK7
TTTCCATAAAATCAAAGACA	CDK7
AGTCGAAGTTCCATCGCTCA	CDKN1A
CCATTAGCGCATCACAGTCG	CDKN1A
GTCACCGAGACACCACTGGA	CDKN1A
TCAGAACCCATGCGGCAGCA	CDKN1A
AATCGAAATTCCACTTGCGC	CDKN1B
AGTTCTACTACAGACCCCCG	CDKN1B
GGGCAAGTACGAGTGGCAAG	CDKN1B
TGGACCACGAAGAGTTAACC	CDKN1B
CACCGAATAGTTACGGTCGG	CDKN2A
CGGGTCGGGTGAGAGTGGCG	CDKN2A
GATGATGGGCAGCGCCCGAG	CDKN2A
GTGGCCAGCCAGTCAGCCGA	CDKN2A
CACCAGTGAATTACTCCTCC	CENPS
CAGCTCCGAAATGGCCGCAA	CENPS
GAAGCTTCATACCACACTGT	CENPS
GGCAGCAGTTCACTATACTG	CENPS
AAGCAGCAGTCCGCGGCGTG	CENPX
AGCTGGATCCGGCTTCCGGA	CENPX
GGATGACAAGACCAAAGGTG	CENPX
GTTGCTGAAGGTCTTCGTTG	CENPX
AACTGTGATGACCCAGAAAA	CETN2
ATAAGTGAAATTGATAAGGA	CETN2
CATAGATGTTAAAGAACTGA	CETN2
GCTTACTGAAGAGCAAAAGC	CETN2
ACAGAAGTAGTGATATACCA	CHD1L
GACCACCTGACTGAGGCTAG	CHD1L
GCTGATTGGTCGAGACACTG	CHD1L
GTCGCCTGCATATGTTACAC	CHD1L
ACACCACCTGAAGTGACTCG	CHEK1
CTTACTGCAATGCTCGCTGG	CHEK1
TGGTATTGGAATAACTCACA	CHEK1
TTTCTGGAGTACTGTAGTGG	CHEK1
AGAGCTGTTTGACAAAGTGG	CHEK2
AGGTAAAGCTGGCTTTCGAG	CHEK2
GCATACATAGAAGATCACAG	CHEK2
GGGCCCATAATCGAGCCCAG	CHEK2
GCCACCTATTCCTACAGACA	CHRAC1
GCTGCCTCTATCCCGCATCC	CHRAC1
GGTGTCCAGCATCAACCAGG	CHRAC1
GTCGTGGGTAAAGACAAGGG	CHRAC1
CCAGTTACATCAGTCGTGCC	COPS2
GTGGTGGTAAAATGCACTTG	COPS2
GTGGTTTAAGACAAACACAA	COPS2
TAGTAACTCCGAGCCAAATG	COPS2
AATACACTTGTGCTAACTCG	COPS3
ATGCTCCTTACAAAACAGCA	COPS3
GATGGGATAAGTTCTTCGCA	COPS3
TGCCCTTCCATATCTTGACG	COPS3
AATTCATTGAAGCTGCACAA	COPS4
GATTGCTAGGCTATATCTGG	COPS4
TCCTCAAATGAAATGACTCT	COPS4
TTGTAGGTATCGTCAGATCC	COPS4
AGCAGCCTGAGCATTTACTC	COPS5
CCAACAAGAACAATATCCGC	COPS5
GATGGGTCTGATGCTAGGAA	COPS5
GGGTGGTATCATAGCCACCC	COPS5
CAAGGAATATTATTACACCA	COPS6
GGTTCAACTTCAGAAAGAGG	COPS6
TGCTGAGCTGACCTACACTC	COPS6
TGGGTTGGTATACCACAGGG	COPS6
ACTGCATATGGGATACACTG	COPS7A
AGGTTGACTACAGCATCGGG	COPS7A
GGACATGCCCAATGTTAGAG	COPS7A
TCCTAGCCAAGTCGGCCAAG	COPS7A
ACTAGAAGACCTTATCATTG	COPS7B
TCTTGATGCCAAGCTCACGA	COPS7B
TGGCCGTGACATCCGAAAGA	COPS7B
TTCTCCAAAGACATACACTC	COPS7B
AGAAGCTGACCATACACTGG	COPS8
AGTATACGCTTGAGAGACCA	COPS8
CAACCATCAACGCTCACCAG	COPS8
GCAGGCAAATTCTGAACTTG	COPS8
AAGGTTATGCAAGGTCCCAG	CTNNB1
ATACTTACGAAAAACTACTG	CTNNB1
ATGCAATGACTCGAGCTCAG	CTNNB1
CAACTGGTAGTCCATAGTGA	CTNNB1
AGTTCTGCAGCACATAGGTG	CUL4A
GCTGCCCGACAACTACACGC	CUL4A
TATGCTCACAGCAAAGCATG	CUL4A
TCTCGCGCTCGATCAGCAGT	CUL4A
AGCATGTGGTACTTACTGGG	CUL4B
CTCTTCAGTAGAGTTCGAGG	CUL4B
GCTGTTAGCAAAGCTAGAGA	CUL4B
GCTTCTTCTGTATCGGTACG	CUL4B
ACGACATGGTCCCTTACTGA	DCLRE1A
AGGTGTCTGCCCTATCAATG	DCLRE1A
GTCTTCACAAAATCAGCTCA	DCLRE1A
TGTTGAGAATGACAAACTAG	DCLRE1A
AAGGATAGCAATCGTAGGGT	DCLRE1B
CCGAGGACTCAATACCACCC	DCLRE1B
GGTGTGTATCGAAAATCACC	DCLRE1B
TGGTGCCCATTGTAAGTCGG	DCLRE1B
CAGTGGAGCAAATTACCCTG	DCLRE1C
GGAGACTTCAGATTGGCGCA	DCLRE1C
TATCCAAATGTCATTCCAGT	DCLRE1C
TTTAAGTGGAGTCTTAGAGC	DCLRE1C
CATTGTCGATATGTGCGTGG	DDB1
CTACCAACCTGCGATCACCA	DDB1
GGATAGCCATCTGAATTGAG	DDB1
TCGTGTCTTGGACTTCAATG	DDB1
AAAACTGGTTGGTATTGAGA	DDB2
ATGTAGCCCTCCTGTCAAAG	DDB2
CAAAAAGAAAGTGACGCATG	DDB2
TGGTCACAGGAGACAACGTG	DDB2
AATTGGTACGGTTCTCCATG	DNA2
CTAAGGTAGGATATAAACTG	DNA2
GGGTTAACATTAGACACCAA	DNA2
TTGGTGTGAAAATACATCGA	DNA2
GTCTGCGTACTTCCAGACCA	EGFR
GTGGAGCCTCTTACACCCAG	EGFR
TCTTGCCGGAATGTCAGCCG	EGFR
TGTCACCACATAATTACCTG	EGFR
ACAGGTGGTGAAAATAACTC	EME1
CCTGCGCCTCAATCACACAG	EME1
CTCTCTGGGGTATCATGGAG	EME1
TTTGTGTCCATGATCGACAA	EME1
ATGGTGAACCATAAGGATTG	EP300
CTGTAATAAGTGGCATCACG	EP300
GGTACGACTAGGTACAGGCG	EP300
GTGGCACGAAGATATTACTC	EP300
AGTGTTCACACACCAGCACA	EPCAM
GGGCCCTCCAGAACAATGAT	EPCAM
GGTTCTCACTCGCTCAGAGC	EPCAM
GTGCACCAACTGAAGTACAC	EPCAM
AACTACCTTTCTACGGACGT	ERBB2
GTTACCTATACATCTCAGCA	ERBB2
TCATCGCTCACAACCAAGTG	ERBB2
TTGGGATCCTCATCAAGCGA	ERBB2
ACCATTGCCCAACCTCCGCG	ERBB3
ATCATGTGAGACAACACCGG	ERBB3
ATGAGGCGATACTTGGAACG	ERBB3
TGTCGAAATTATAGCCGAGG	ERBB3
AGCGGCGACACGACAGACAT	ERBB4
ATAGAGTACTCTTCCACCAA	ERBB4
ATGTCCAGATGGCTTACAGG	ERBB4
CTGGTGTGTCCAGATAGCTA	ERBB4
ACCCAGACTACATCCATGGG	ERCC1
ATATTCGGCGTAGGTCTGAG	ERCC1
ATTGCGCACGAACTTCAGTA	ERCC1
ATTTGTGATACCCCTCGACG	ERCC1
ACCTCATAGAATCGGCAGTG	ERCC2
CGAGGCCCACAACATTGGTG	ERCC2
TCCTTGCTCGATACTCAGTG	ERCC2
TTTGGCGTAGGTGCTGACAA	ERCC2
AGCGGCATTCTCGGATCACG	ERCC3
AGGGCATGCTTACCACCCAG	ERCC3
CAGTCAAACCCAGCTTACAG	ERCC3
GGGTAAATCTGACATCCCCA	ERCC3
TCGAGCATTTATAAACATCG	ERCC4
TGAAGTGGAGCCAAGATACG	ERCC4
TTGACCTTAACTCAAATGGT	ERCC4
TTTCGCCAGAAAAACAAACG	ERCC4
AAATGTCACTTGTTCACGTG	ERCC5
GACTCAATATCTATCGCTTG	ERCC5
GGAACCAATGGAAATTGACT	ERCC5
TTAATGGCTGAAAGAGTCCG	ERCC5
ACTGATTACGAGATACAATG	ERCC6
AGACAGAATGATCCGATGAG	ERCC6
AGTGATGCTGAATTTGACGA	ERCC6
GGGTGAAGGAATTTCACACG	ERCC6
ACCTGCTACCAAACAGTGCT	ERCC8
GATGTTGAAAGAATCCACGG	ERCC8
GCCAAGATATAGTCATAACG	ERCC8
TGTGTAATAAGATTGTCTGC	ERCC8
AGAGTGTAAGCACTCCACCT	EXO1
GTCCAGACTTACCTATCAGT	EXO1
TCAGGGGGTAGATTGCCTCG	EXO1
TCATCTTCATAGGCGTTCAG	EXO1
ATTGGATATATTATCACCCA	EXO5
GTGAACTGCAAACAGCATAT	EXO5
GTGGTGGATTAGGCTAGCAG	EXO5
TGGCGGAACTCAAGACACGC	EXO5
ATGTTGGGGGTACATTCAGG	EZH2
CTTCTGTGAGCTCATTGCGC	EZH2
TTATCAGAAGGAAATTTCCG	EZH2
TTATGATGGGAAAGTACACG	EZH2
GAGACAGATCCACCACACAG	FAAP100
GGAGCCCGTCATCTTCATAG	FAAP100
GGCACTGACAAGCCTCAACG	FAAP100
GGGTGGCATCAGCTCCAAAG	FAAP100
CCGACAGTGAAGACTTCAGT	FAAP20
GCAGCCGGTAGGAACGGCCC	FAAP20
GGAGCTGATCCTGGATCACG	FAAP20
TCACCCCCCAGGAGAAACCA	FAAP20
CAGCACAGTAAACTTCTGTA	FAAP24
GTGGCCAATGAGAAATGGCG	FAAP24
TACTCACCAACTGGATGACG	FAAP24
TTGTAGTCGTTGAAAAAACC	FAAP24
ATATGTGCAGAAGCTAGTGA	FAM46C
CATGCTCTCCCCAATCACGG	FAM46C
CCTGGACCTAATCTTCCATG	FAM46C
GGATAGGTACAACTTCAGTG	FAM46C
ACGAATCTGTAAAGGCCCCA	FAN1
ACTTCGTTCAAGTGGATCCA	FAN1
AGAAGTGGTTGAAAAACGTG	FAN1
GTCCATTGGGATTCACCAAG	FAN1
AGACGCATACTGACCACTCG	FANCA
CCTCCACTCACAAGATCGTG	FANCA
GACACACAGAACCTTCCGAG	FANCA
GAGCCACGGGAACACATGGT	FANCA
ACCACACTGCTGTAAGCAGG	FANCB
GCTTCCAATCCTATTTCACA	FANCB
GTTCAACTTATGGATTCAGG	FANCB
TTTCTATCACAATGTAAGGG	FANCB
GCAAGACACCTGTCTTCACG	FANCC
GTTCTTTGAGGCTGTAAACG	FANCC
TGGGACACAAACTCGTGACA	FANCC
TTTGATTGTCCAGAATTCTG	FANCC
AGATAATCTAAAATGCCCTG	FANCD2
AGTTGACTGACAATGAGTCG	FANCD2
TCATAGAGGCCAGCTAAACA	FANCD2
TTGACAATAGGTGTTTGACC	FANCD2
AAGAAGCTGTAGCTCAACTG	FANCE
AGGTTCCTCTGGCATATCCG	FANCE
CATGGCAGTTAAGACTGGCG	FANCE
GAAACGCAGAAAGGACTCAG	FANCE
CACTACCTACGTCAGCACCT	FANCF
GCACAACCAGTGGAGGCAAG	FANCF
GGTAACGAGCTGCATCCCCG	FANCF
TCCACAAATCACCTGGAGAG	FANCF
ACGGTCAGCACTCAACCAGA	FANCG
GATAGCTCGGAGCCAAGGGT	FANCG
GCCTACCTTGCAGACTATGG	FANCG
TGCTAGCTGACCTTGGCGGT	FANCG
AAATGAAACCAAGTTCTACG	FANCI
TATGACTGTATTCTTATACC	FANCI
TGATGCTTACTTGAACATGG	FANCI
TGGCAAACATAGCTTTCCGA	FANCI
ATTTACAACTGAAGAATGCA	FANCL
CGAGATGAATCCCTCATACA	FANCL
GCTCACCAGACTTGTGTATG	FANCL
TAAATATAGAGGTAGACCCC	FANCL
AAAGAAAACTGAGAATAACC	FANCM
AATACAACAAGGCATAATCG	FANCM
AGGTCATTTACCATGACCTG	FANCM
TGACGGTGGTTACAACACGC	FANCM
AAGCAGAGGACAGTACGTCT	FBXO18
CACTGGGAAGACCTCAACGC	FBXO18
GACGGCATCCTGTCTAACTG	FBXO18
GGTCTCGGTGACATCTGGCA	FBXO18
GACTACTGTGAGAGTATCCG	FEN1
TCAGGTGTCGCATTAGCACA	FEN1
TCTCCATCATGCGAATGGTG	FEN1
TTATCTTGATGCACCCAGTG	FEN1
CTTAGTCCAACTGATCACGG	FGFR2
GATAGCCATTTACTGCATAG	FGFR2
GCCGGCAAATGCCTCCACAG	FGFR2
TGTGTCTGTTCTAGCACTCG	FGFR2
AAGAACGGCAGGGAGTTCCG	FGFR3
CATCCGGCAGACGTACACGC	FGFR3
CCCGAGACAGCTCCCATTTG	FGFR3
GGTGCTGAATGCCTCCCACG	FGFR3
AGTTATTCAAGTAGTACCTG	FIGN
CATCAGGACTAGTGAACGGT	FIGN
GCATTTCAAACACAAATCGG	FIGN
GCGCACCTATCAGTACGCCT	FIGN
ATCAGTGGTAATCCATAAGG	FIGNL1
ATTACGCATTCAGTATGCAT	FIGNL1
CTAGCAGTGTTAGTCACCAT	FIGNL1
GAAGACCCTGATGCACGCTG	FIGNL1
CGGGCTCGTACGCGTACTTG	FIGNL2
CTCCCAGGAACCAAATCGGG	FIGNL2
GCTGTACAACTATCCCGCAG	FIGNL2
GGCACGGCGAACCCCCCACG	FIGNL2
GCAGCAAAACGCCTGGATCA	GADD45A
GCGTGTAGGATGGATAAGGT	GADD45A
GGCACAACACCACGTTATCG	GADD45A
TCAGCGCACGATCACTGTCG	GADD45A
ACCTGACGTCAACTACGTGG	GPS1
ATCAAAGAGAGCATCCGGCG	GPS1
CCGTACCTCGGCAATCTCTG	GPS1
CGTGCAGAGAACCTTTAACG	GPS1
ATATTTAGGACCTATCCAGC	GTF2H1
GAGTCAAGTGATCAGTGCTG	GTF2H1
GGAAGATAAACCATTAGATG	GTF2H1
TAGTTGTGTCCCCTGCATGT	GTF2H1
AACGTCTTTGAAGAAAGCTG	GTF2H2
ATTAGATCATAAATATTAGA	GTF2H2
CATCTACTACCACATAAAGG	GTF2H2
GGCTTTCATCTAAAATAACA	GTF2H2
AACAGAGTATTTGAGCACCA	GTF2H2C
AACGTCTTTGAAGGAAGCTG	GTF2H2C
GTACTTGCTCGTGAAACTGG	GTF2H2C
TAATATTTATGATCTAATCA	GTF2H2C
AGACATTCATAGAATGAACA	GTF2H3
CAAATGCATAGATGCCGTGA	GTF2H3
CTGTTGGAGGAGCCCTGAGT	GTF2H3
GATGCCAACCCAATTTGGTG	GTF2H3
ACAATCGGTCCAATACCCCA	GTF2H4
CTCCCTTGACAAGTACGCCG	GTF2H4
GAGATTGATGGCCAGGCGTG	GTF2H4
TTTGTCTCTAGTACTGAACC	GTF2H4
AACATGGTCAACGTCTTGAA	GTF2H5
AGCAGAAACTGCTTCATGGC	GTF2H5
TGAAAGGAGTGCTTATAGAA	GTF2H5
TTGGATGAGTCCAATGCCCT	GTF2H5
CCGCGGCAAGACTGGCGGCA	H2AFX
CGGCGCGCCAGTGTACCTGG	H2AFX
GCCGGTGTACACGGCCCACT	H2AFX
TTCGCGTCTTCTTGTTGTCG	H2AFX
ACATCGACACATAAATGCCA	HELB
ATGATCCATTTAAAGTGTCG	HELB
GAAGGTACAAGTAAAGCCTG	HELB
TACTGAGCAAAGTCAACTAG	HELB
AAAAGATAATTCGAGAACGA	HERC2
AAGAACTCACCCCGTCACGA	HERC2
AGCAGCTACGATAAGAACCA	HERC2
GATGTGGTCAAAGTCCGCTG	HERC2
AAAGCGCAAGAGGACCCGTA	HIST1H2BA
CATCTACAAAGTGCTAAAGC	HIST1H2BA
CTCAAAGATATCAGTGACGA	HIST1H2BA
CTTTGAGCGTATAGCGAGCG	HIST1H2BA
AGCGCTTATTGTAGTGAGCC	HIST1H2BB
CCCTAAAAAGGGTTCTAAGA	HIST1H2BB
GCATCTCATCCAAGGCCATG	HIST1H2BB
TATCACTAAGGCGCAGAAGA	HIST1H2BB
ACACAGAGTAACTCTCCTTG	HIST1H2BC
CGACATATTTGAGCGCATCG	HIST1H2BC
CTTGGAAGAGATGCCAGTGT	HIST1H2BC
GAAAGAATTCATGATGCCCA	HIST1H2BC
ACACTGAATAGCTCTCCTTG	HIST1H2BD
GCATCTCTTCCAAGGCAATG	HIST1H2BD
GGTGACTAAGGCTCAGAAGA	HIST1H2BD
TCTGCTCCTGCCCCAAAGAA	HIST1H2BD
CTACTCCGTATACGTGTACA	HIST1H2BE
CTCCAAGAAGGCCGTGACCA	HIST1H2BE
GCATCTCCTCTAAAGCCATG	HIST1H2BE
TAGAGGAGATGCCGGTGTCG	HIST1H2BE
AAAAAAGGGCTCCAAAAAGG	HIST1H2BF
CGTGTACAAGGTGCTAAAGC	HIST1H2BF
CTCGAAGATATCGTTGACGA	HIST1H2BF
CTTCGAGCGCATCGCTGGCG	HIST1H2BF
GAAGCGCAAGCGCAGTCGTA	HIST1H2BG
TAGCACCTTGTACACATACA	HIST1H2BG
TGGATGAGATGCCAGTATCG	HIST1H2BG
TTCGAAGATGTCGTTAACGA	HIST1H2BG
CTACTCCGTATACGTTTACA	HIST1H2BH
GAAGCGTAAACGCAGCCGCA	HIST1H2BH
GCATCTCCTCCAAAGCCATG	HIST1H2BH
GCTTGTTGTAATGAGCCAGG	HIST1H2BH
ACACGGAATAGCTCTCCTTG	HIST1H2BI
CTCGAAAATGTCGTTGACGA	HIST1H2BI
GCATCTCGTCCAAGGCTATG	HIST1H2BI
GCTTGTTATAATGCGCCAGG	HIST1H2BI
AAACGAATTCATGATGCCCA	HIST1H2BJ
ACGAAATGCCGGTGTCAGGG	HIST1H2BJ
AGATGGAATAGCTCTCCTTG	HIST1H2BJ
GAAAAAGGGCTCCAAGAAGG	HIST1H2BJ
CATGGCCTTAGAGGAGATGC	HIST1H2BK
CGACATCTTCGAACGCATCG	HIST1H2BK
CTTCTTCTGCGCCTTAGTCA	HIST1H2BK
TCCGCTCCCGCGCCCAAGAA	HIST1H2BK
CATGGCCTTAGAAGAGATGC	HIST1H2BL
CTTCGAGCGCATCGCAAGCG	HIST1H2BL
GAAGAAGGGCTCCAAGAAGG	HIST1H2BL
GGTGACCAAGGCCCAGAAGA	HIST1H2BL
ACACAGAGTAGCTCTCCTTG	HIST1H2BM
CCCTAAAAAAGGCTCCAAGA	HIST1H2BM
CGCCGGAGAAGCGTCACGCC	HIST1H2BM
GTTCATGATTCCCATAGCCT	HIST1H2BM
ACAAAGGCCCAGAAGAAGGA	HIST1H2BN
ACACGGAGTAGCTCTCCTTG	HIST1H2BN
CCCGAAGAAAGGCTCCAAGA	HIST1H2BN
CGACACCGGTATCTCGTCCA	HIST1H2BN
AGATAGAGTAACTCTCTTTG	HIST1H2BO
CGACACCGGCATCTCATCGA	HIST1H2BO
CTCAAAGATGTCATTGACGA	HIST1H2BO
TTACTCTATCTACGTGTACA	HIST1H2BO
GATCTCTGGTCTGATCTACG	HIST1H4A
GTGTTGCGTGACAACATCCA	HIST1H4A
TCCGCTTCACACCGCCACGC	HIST1H4A
TGTCACGCAACACCTTGCGG	HIST1H4A
AGCGTCACCGAAAAGTGCTG	HIST1H4B
AGTCTCCTCATAAATCAAAC	HIST1H4B
ATTCGGCGCCTTGCTAGGCG	HIST1H4B
GGAGACTCGTGGCGTTCTCA	HIST1H4B
AGTCTCCTCATAGATAAGAC	HIST1H4C
ATTCGCCGTTTGGCTCGGCG	HIST1H4C
GTGCTCCGGGATAACATCCA	HIST1H4C
TATCCCGGAGCACCTTACGA	HIST1H4C
AAATACGCTTGACGCCGCCG	HIST1H4D
GCGAGCCAGGCGGCGGATAG	HIST1H4D
GGCGGAAAGGGTCTAGGTAA	HIST1H4D
TGGCGCCAAGCGTCACCGTA	HIST1H4D
AGGCGCTAAGCGTCACCGTA	HIST1H4E
GCGACGAGCAAGGCGCCGGA	HIST1H4E
GGAAAGGGACTGGGTAAAGG	HIST1H4E
GGTCCTGCGAGATAACATCC	HIST1H4E
GAACACCTTAAGAACACCGC	HIST1H4F
GGTAAAGGTTTAGGAAAGGG	HIST1H4F
GTGCTGCGTGACAACATACA	HIST1H4F
TGTCACGCAGCACTTTGCGA	HIST1H4F
AGGAGCTAAGCGTCATCGCA	HIST1H4H
AGGTGGAAAAGGTTTGGGTA	HIST1H4H
GGAGACTCGTGGTGTTCTGA	HIST1H4H
TAGCTGGCTTAGTGATGCCC	HIST1H4H
ATGTCAGGACGCGGCAAAGG	HIST1H4I
GGAACACCTTCAACACTCCG	HIST1H4I
GTGCTGCGCGACAACATCCA	HIST1H4I
TGTCGCGCAGCACCTTGCGG	HIST1H4I
ATGTCTGGCCGCGGCAAAGG	HIST1H4J
CATCTCCGGCCTCATCTACG	HIST1H4J
GTACTGCGCGACAATATCCA	HIST1H4J
TGTCGCGCAGTACTTTACGG	HIST1H4J
AGTACTGCGCGACAATATCC	HIST1H4K
AGTCTCCTCGTAGATGAGGC	HIST1H4K
CATCTACGAGGAGACTCGCG	HIST1H4K
TGGCCGCGGCAAAGGCGGGA	HIST1H4K
ATCCGACGCCTGGCACGGCG	HIST1H4L
CATCTCAGGCCTTATATACG	HIST1H4L
GTTCTGCGCGACAACATTCA	HIST1H4L
TGTCGCGCAGAACTTTGCGG	HIST1H4L
ACCAAAGCCCAGAAGAAAGA	HIST2H2BE
AGATGGAGTAGCTCTCTTTG	HIST2H2BE
CTACTCCATCTACGTGTACA	HIST2H2BE
TGAACCGGCAAAATCCGCTC	HIST2H2BE
ACGCCGAGCTAGACGCCGAA	HIST2H4A
CGGCGTCTAGCTCGGCGTGG	HIST2H4A
GATCTCTGGCCTCATTTACG	HIST2H4A
TGTTGTCTCTCAAGACCTTG	HIST2H4A
ATTCGGCGTCTAGCTCGGCG	HIST2H4B
CTCATTTACGAGGAGACCCG	HIST2H4B
GTCTTGAGAGACAACATTCA	HIST2H4B
TGTCTCTCAAGACCTTGCGG	HIST2H4B
AGATAGAATAGCTCTCCTTG	HIST3H2BB
GCTTGTTGTAGTGTGCCAGG	HIST3H2BB
TCGGCTCCTGCGCCCAAGAA	HIST3H2BB
TTCTAAAAAGGCTGTCACCA	HIST3H2BB
AAGAGCGCACCTGCCACTGG	HIST3H3
ACTGCGCGCAAGTCAACGGG	HIST3H3
GCACCGCTACCGGCCCGGCA	HIST3H3
GCCGCTGGAAGGGCAACTTG	HIST3H3
ATGTCTGGGCGAGGTAAAGG	HIST4H4
CTCATCTACGAGGAGACCCG	HIST4H4
GTGCTGCGGGACAATATCCA	HIST4H4
TGCGCTTGACGCCCCCACGT	HIST4H4
AAAAGGACGGCACTGAGAAG	HMGA1
AGCGCTGGTAGGGAGTCAGG	HMGA1
CCAACACCTAAGAGACCTCG	HMGA1
GCTGTCCCGGGACTCACCGG	HMGA1
GCCCTCTCCTAAGAGACCCA	HMGA2
TCCCTCTAAAGCAGCTCAAA	HMGA2
TCCTCTCTTCTGAGGCGCTG	HMGA2
TTAGGAGAGGGCTCACCGGT	HMGA2
AACCTATATCCCTCCCAAAG	HMGB1
GAAGTGCTCAGAGAGGTGGA	HMGB1
GGCGATACTCAGAGCAGAAG	HMGB1
GGTGATGTTGCGAAGAAACT	HMGB1
AAAGGGAAAACAGGCCGAAG	HMGN1
CCGCAGGTCAGCTCCGCCGA	HMGN1
CTCCAAGCCCAAGAGGAGAT	HMGN1
TCAGAAACCTCCTGCAAAAG	HMGN1
AGACACGCACCTCCGTGACG	HNF1A
AGCAGCACAACATCCCACAG	HNF1A
CAGGAAGTGAGGCCATGATG	HNF1A
CTTACCGTGGACCTTACTGG	HNF1A
CCAGGCTCACCTCTATAGTG	HRAS
GGACTCGGATGACGTGCCCA	HRAS
TGACCTGGCTGCACGCACTG	HRAS
TGTTGATGGCAAACACACAC	HRAS
GAAGGACTTACAAGAACCGG	HUS1
GATTTATTTAGAGCTAACAT	HUS1
TAAGCTTATCAGGGCTGATG	HUS1
TGTGACAAGCTGGCTAATGG	HUS1
AGATCTCGATGAGATCCACC	HUS1B
GACCTTCGCTAGCCTCGCGA	HUS1B
GTGGAGAGGATGGCGAACGT	HUS1B
TGGTGCACGATCTGCCCGTG	HUS1B
AAGCGCTCAAATCGGACCAA	HUWE1
AATCTTAACAACTTACCAAG	HUWE1
ATTCTATGCCACATCCTCCG	HUWE1
TGGTATGACGAAGGGTACAG	HUWE1
AGGAATATGAAAAGAAACGT	ISY1
AGGCAGTTCAGTACATTCTG	ISY1
GAGGTCCGGATAAAGGAGCT	ISY1
TCAAACAGCTCTCTAACACC	ISY1
CACACTTACTCTCCACGTCG	JAK1
CCGGAAGTAGCCATCTACCA	JAK1
GCCTAGACAGCACCGTAATG	JAK1
TGGTTTCATTCGAATGACGG	JAK1
AATGAAGAGTACAACCTCAG	JAK2
AGAAAACGATCAAACCCCAC	JAK2
CTGCCACTGCAATACCAACG	JAK2
TCTTCAGGAGAGAATACCAT	JAK2
GCCCCACGTCGGGCGAGGTG	JUN
GCTCTCGGACGGGAGGAACG	JUN
GGCGGCGCAGCCGGTCAACG	JUN
TGAACCTGGCCGACCCAGTG	JUN
ATGAATGGGTGACGCATGAG	KAT5
CTGAGGGTACCGTTGAGCGG	KAT5
GATCTGGACCGGGATTGGCA	KAT5
GGGTACGGGGAGAAGTACCA	KAT5
CTAAATAACTGTGAACTCGG	KDM1A
TGAGAAGTCATCCGGTCATG	KDM1A
TGGAATAGCAGAGACTCCGG	KDM1A
TTTCTGAAACAGGATCGTGT	KDM1A
AAGAGGAGTACAGTGCAATG	KRAS
AGATATTCACCATTATAGGT	KRAS
CTGAATTAGCTGTATCGTCA	KRAS
GATGTACCTATGGTCCTAGT	KRAS
AGAATTCCCACCAGCCATGG	LIG1
CTTCACCGGAGAGTCACTCT	LIG1
GGTCCTGAAACGCTTTGAGG	LIG1
TTGTAACCAGATGGATCCAG	LIG1
CTGTTAGGTACACATCACCG	LIG3
CTTGGCTGACATGATAACCC	LIG3
TGAAGACAGACTTCTCTTAG	LIG3
TGTGTGGACTATGCCAAGCG	LIG3
ATATCACTGAGTCCTACAGA	LIG4
ATATTGGGGTAAAGGATCAC	LIG4
CCACATAAAATGCTGCTTGG	LIG4
GCATCTCCATGAGTTCCAGT	LIG4
CATCCTAGTCAACTCCCGTG	MAP2K1
GCAGCAGCGAAAGCGCCTTG	MAP2K1
GGGCACAAGGTCCTACATGT	MAP2K1
TATGGTGCGTTCTACAGCGA	MAP2K1
AAGCACCAGATCATGCACCG	MAP2K2
ACGGCGAGTTGCATTCGTGC	MAP2K2
GGATTCCCGAGGAGATCCTG	MAP2K2
GGCCCATCCCCTACCAGCGA	MAP2K2
CCAAGAATACTCACATGTGT	MAP2K4
CCAGAGAATTCGGTCAACAG	MAP2K4
GACCTTGGAGAAATTGGACG	MAP2K4
TTTGTAAAACTTATCAAACG	MAP2K4
ATCTGCACATTTGACTAGGA	MAP3K1
CAAGATGGATGATCGTCCAG	MAP3K1
CTTCTCACCATATAGCCCTG	MAP3K1
GGAGAGCACTGGAAATTCTG	MAP3K1
ACAGGAAATGCATTCTACTG	MAP4K3
TGGATAAACCCAGATACAAG	MAP4K3
TTGAAGAAGAATTGCATCAG	MAP4K3
TTGTAACACAACATTTGACA	MAP4K3
AGAAACTGCAACCAACAGTA	MAPK8
AGAATCAGACTCATGCCAAG	MAPK8
TAGTGGATTTATGGTCTGTG	MAPK8
TGATATTAGATATTGATCAG	MAPK8
ACTTACCGGAGGTCATTCGG	MBD4
CCAAACTGAGCAGAAGCGAT	MBD4
TTTACTGTACTTTCTAAAAG	MBD4
TTTCTTCACTGGTCACACTG	MBD4
AATGATACAAAAGTCAAGAG	MDC1
AGAGGACATGCCCCAACGTG	MDC1
CCCACATATCAGGCTACTAG	MDC1
GTGGCATCTTGCAATTCAGG	MDC1
AGACACTTATACTATGAAAG	MDM2
CAACATCTGTTGCAATGTGA	MDM2
GAGAACATTACCGGATTCGA	MDM2
TACCATGATCTACAGGAACT	MDM2
AGCTGTGGCAGCGTCAACAG	MET
CCGATCGCACACATTTGTCG	MET
CTCACTGATATCGAATGCAA	MET
TACTGTATTGTGTTGTCCCG	MET
AATCTGTACGAACCATCTGG	MLH1
ACTACCCAATGCCTCAACCG	MLH1
AGAAATCAGTCCCCAGAATG	MLH1
TAATAGTAACATGAGCCACA	MLH1
AATGTTTCTTGGGCACGTGT	MLH3
AGCGTGTGACTTCCGATGAG	MLH3
GTGATTCAGATGACTTCTCA	MLH3
TTTCACCAGTAAATGCCACT	MLH3
AGTGCCAATGACAGACACCA	MMS19
CCTCGTACCCAAGCTCGCTG	MMS19
CTCTGCGGATAGAAGCCCAA	MMS19
TCTTCTCTCTGGATACCATG	MMS19
GAGCCAAAAGCAGAGCAACA	MNAT1
TCATTGTATTCTCTTAGACT	MNAT1
TGAGTGGAGTACCACACTCA	MNAT1
TTTCAACTTGACCAACAATG	MNAT1
AGAACTCCGAGGCCGCATCG	MPG
AGGGCCACCTTACCCGACTG	MPG
GAACATGCCTCGGTTGCGGG	MPG
GCTGCGTCGGACGAGCTGTG	MPG
AATGCTGAACGGGAACGTCT	MRE11
GCAATCATGACGATCCCACA	MRE11
GTACTTTCAAACCGCAGAGA	MRE11
GTTTGCTGCGTATTAAAGGG	MRE11
ACATCATTGAGTGTCTGCAT	MSH2
AGGGGGTGATCAAGTACATG	MSH2
CTGTCTCTGGCCATCAACTG	MSH2
TCAAAATAGATAATTCAAAG	MSH2
ATCAAACACAACCTCGCCTG	MSH3
ATGACAGAATTCGAGTCGAA	MSH3
TAAATTGCCCGACATAGAGA	MSH3
TGTTCATGTACGCCGCCTGG	MSH3
AAGAGCTGGACACCACAAGT	MSH4
AATTATACTAAGACTCCTGG	MSH4
GATGATGCAAGATACATGAA	MSH4
TGTGATCAGAGTGAACAACT	MSH4
ACGTCCGACTCATGACCTGG	MSH5
CATGAAGTTGTCCCACACCA	MSH5
CCTGGGTCGAAGAAGAATCG	MSH5
GCACTCGTAACAACAGACTG	MSH5
AAGGCGAAGAACCTCAACGG	MSH6
ATCACCACCTCCACTAACGT	MSH6
CCAAGTATGATAGAGTGGTG	MSH6
GTCATACCTTTAAGCACCTG	MSH6
CAGCATCGGATGCTTAGGAG	MTOR
GGTGATGGCCTGGACAACCA	MTOR
GTGAAGGGGGTAATGTGACG	MTOR
TCAGGAAATGATCCGCACAG	MTOR
AGAACAGTCCAGCCCCGCAG	MUS81
GCAGCGGCAGTGGGTACCGT	MUS81
GTTGGTACTGGATCACATTG	MUS81
TCACCACTTCTTAACCAAGG	MUS81
CAGCACCAATGGCTCGGACA	MUTYH
CTGAAGTCACAGCCTTCCGA	MUTYH
GCTACTATTCTCGTGGCCGG	MUTYH
TGATCAACTACTATACCGGA	MUTYH
AGAGTGCATCGACCCCTCGG	MYC
CTGCGGGGAGGACTCCGTCG	MYC
CTTCGGGGAGACAACGACGG	MYC
GCTGCACCGAGTCGTAGTCG	MYC
ACCACACTTGATGACCCCCT	MYD88
CTCGAGCAGTCGGCCTACAG	MYD88
CTGCTCTCAACATGCGAGTG	MYD88
GGCTGAGAAGCCTTTACAGG	MYD88
AGAATGCACTCACCTTGTCA	NBN
AGCAGCCTCCACAAATTGAA	NBN
CCAGGACCAAGCCTTTCACA	NBN
TTCCCGAACTTTGAAGTCGG	NBN
CTTTGACCGGCCCATCTGCG	NEIL1
GGCCGTGTAAAAGCGCAGGT	NEIL1
GGCTGAAGCTGAGATGCGGT	NEIL1
TGGAAGGGGGCACTTAGCGA	NEIL1
AGACCGTGAGGATCCATCAA	NEIL2
CCACACCATTACCTCGGGGA	NEIL2
CTGTCTGAGAAGTTCCATCG	NEIL2
TTGATCTAGATGAAGAAATG	NEIL2
AACTTACTTTAACAGCTGGG	NEIL3
ACAGTGGCGTGGAAACTTTG	NEIL3
CTGCGGGGAGACCACAACCG	NEIL3
GGCACACAGTTATTCTGCAG	NEIL3
CATGAGACCACTGTCTACGT	NF1
CCACCACCTAGAATCGAAAG	NF1
GAGGAAGCAGATATCCGGTG	NF1
GGTCCAGTCAGTGAACGTAA	NF1
CGAGATGGAGTTCAATTGCG	NF2
GACCCCAGTGTTCACAAGCG	NF2
GCTTGGTACGCAGAGCACCG	NF2
GGAGGAGGCTGAACGCACGA	NF2
AAGTAGGAAATCCATAGTGT	NFKB1
GGCACCAGGTAGTCCACCAT	NFKB1
TAGATGGCGTCTGATACCAC	NFKB1
TTGTCTATGAACATCTGTGG	NFKB1
AGGCTAAGTGTAGACACGTG	NFKBIA
CTGGACGACCGCCACGACAG	NFKBIA
GATCCGCCTCGAGCCGCAGG	NFKBIA
GGTTGGTGATCACAGCCAAG	NFKBIA
AAGGACTAGCTAGCATGCAG	NHEJ1
GGAGATTATCCAAATGACAG	NHEJ1
GGCAGATGCACTGATTCTAC	NHEJ1
TGAACAGGTGGACACTAGTG	NHEJ1
TCCTGCCAGAACACCCACGG	NOTCH1
TCGCACGCCTCCTCGATCAG	NOTCH1
TGCAGGTCAGTACTGTACCG	NOTCH1
TTGACGTCGATCTCGCATCG	NOTCH1
CATTGGTGGATACAGATGCG	NOTCH2
CTGGGGACACACATCGACGA	NOTCH2
TTGATGTCCATCTCACAACG	NOTCH2
TTGTTGATATAATCCCAGCA	NOTCH2
CCATGAGAGACCAATACATG	NRAS
TGAATATGATCCCACCATAG	NRAS
TGATGTACCTATGGTGCTAG	NRAS
TTGCGGATATTAACCTCTAC	NRAS
ACAACGTTGGTGATTTGGTG	NSD2
CGCTGTGTGGTAACTCAGTG	NSD2
GCACCAGCTCACGTTGACGT	NSD2
GGGTTCTCCATTAAACACCC	NSD2
CTTTCCGCGGACGCTTCACG	NTHL1
TCACCCTCCAGAAACCGACG	NTHL1
TCCAGTGCCCCCCCAAAGGT	NTHL1
TGGTCAACATCCGTGCCATG	NTHL1
AGGGCACAAGAACAGTGCAG	NTRK1
CCCTTTCGAGTTCAACCCCG	NTRK1
CTGGAGCTCCGTGATCTGAG	NTRK1
GCGCAGACACCCGTGCCGCA	NTRK1
ACACTGGAGTGGTGTACTAG	OGG1
ACGAGAGTCCTCATATGAGG	OGG1
CGTAACGGGCACGATAGCCC	OGG1
GCTCAACTGTATCACCACTG	OGG1
CACAGGGTCAGTGACCCTAG	PALB2
CTGGAGTAGTACCTAAGATG	PALB2
TCACCGCAGCTAAAACACTC	PALB2
TTGCCAGAGGAAAGTAGCCG	PALB2
AGCTAGGCATGATTGACCGC	PARP1
CGATGCCTATTACTGCACTG	PARP1
GGCCATGATTGAGAAACTCG	PARP1
TACCGATCACCGTACCCACA	PARP1
AATACCAAGAAAGCCCCACT	PARP2
CATGCAATGAATTCTACACC	PARP2
GGGGGCGCAAGGCACAATGT	PARP2
TTGTTCAGGCAATCTCAACA	PARP2
ACTTATCGAAGTACAGGCAG	PARP3
AGCAAGCAACAGATTGCACG	PARP3
GATGACGGTGTAAAAGTGTG	PARP3
GTGGACATGTTGGATCCACG	PARP3
CACACCAACTTACATCGTTG	PARP4
CTGTTGCCAGGGTGCTACGG	PARP4
GAGTCGATCATTGAGAAACA	PARP4
TCTCCTGTACAAAACATCGT	PARP4
AAAAAGCTCATTACCCGAGC	PARPBP
AGTGAATTCAAAGAATGACC	PARPBP
TATTGTTCTAATAAAAGACG	PARPBP
TCTGAGAGAACTACTCTATG	PARPBP
GCACACAAGTTAATCAACCC	PAXIP1
GTGATTCTGTCCGTTCAGTG	PAXIP1
GTGCGTGCATCGACTCGTGA	PAXIP1
TCTTCATAAATAATCAGACG	PAXIP1
ATACGTGCAAATTCACCAGA	PCNA
GCTGGAGCTAATATCCCAGC	PCNA
TGCTTCAAATACTAGCGCCA	PCNA
TGGCCAGGTTGCGGTCGCAG	PCNA
AAATAATCCGTCATTCCTAG	PDGFRA
CCTGCGTTCTGAACTCACGG	PDGFRA
GACTTGGTCGATGATCACCA	PDGFRA
TAAGTCAGGGGAAACGATTG	PDGFRA
GAAGCACGAGCTCGTCACCA	PIAS4
GATGAGGGACACCCGCACAC	PIAS4
GCACGGGGTAGTCAATATTG	PIAS4
TCATCCAGCATATTAAAGAA	PIAS4
AACCTCGAACCATAGGATCT	PIK3CA
GAAGCTGTATAATGCTTGGG	PIK3CA
GGATTTAGCTATTCCCACGC	PIK3CA
GTTCGAACAGGTATCTACCA	PIK3CA
ACTTAACCCTCTCACAGCAG	PIK3CG
GAGAATACGTCCTCCACATG	PIK3CG
TGGCGGCGGACTTCTACCAC	PIK3CG
TTGCCTCTACAAAAACTGTG	PIK3CG
AGCGTAAGCCAATACTGATG	PIK3R1
CCTACTACTGTAGCCAACAA	PIK3R1
GTGATTATACTCTTACACTA	PIK3R1
TTTCCTAGATACACCCTCCG	PIK3R1
AAGGTTTCTGAGAAAGTATG	PMS1
AGACCATATAGATGAGAGTG	PMS1
CAGAGTATCAGATCACAAGA	PMS1
GAGGTGCGAGATAACGGGGA	PMS1
ACTGGTGTCGATTATACATG	PMS2
CGACTGATGTTTGATCACAA	PMS2
TCACACACGGAGTCACTAGG	PMS2
TCACTGCAGCAGCGAGTATG	PMS2
AGCTGCCGAAGAAGCGTATG	PNKP
CCGGTACAAGCCTGCGTGCG	PNKP
CGGCACGCCCATATCCATCG	PNKP
TGGTCGCAGATCCTGAGACC	PNKP
ACAAGTACAATGCTTACAGG	POLB
ATTTGTAACATCTCTTCACG	POLB
TGACTCGAGTTAGTGGCATT	POLB
TTCTGAAGTGAAGCTGGGAT	POLB
CCGGATCTCAAAGTCGACGT	POLD1
GCTCACGGCATTGAGCGTGT	POLD1
GGTTTCGGGCCCGAGCACAT	POLD1
TGTAACCGGTGATCACGTCG	POLD1
GAGTTGGTGTAGGTTGCCAC	POLD2
GTTGCCAGCGAGGATAACCC	POLD2
TGTATGTATTTACTCCGAGG	POLD2
TGTCAAAGCTGGTTACGGGT	POLD2
ATGGCTGAGCTATACACTAG	POLD3
GGTTCCGTGACAGACACTGT	POLD3
TAAAACCCAAGAAACCAACA	POLD3
TCATAGTCAGTATTGAACAG	POLD3
ACACCTCAGAGACCTAGCTC	POLD4
CCTCCTCTTCACAACCGGGT	POLD4
TCCGCTTCCTCCTCGTCGCG	POLD4
TGGCAGTACGGGCCCTGCAC	POLD4
AGATGAGTGGACACTCGATG	POLE
CACCTGGCCATCGATCATGT	POLE
CTTTGAGGTCAAACGCCGCG	POLE
GGTTCACGTAGAACACACGG	POLE
AAACATGATTGAACGATCTG	POLE2
TAATACCTAGTAGTACTAGA	POLE2
TCAGGGTGAGAACCTATCAC	POLE2
TCTAGTTGGACTGTTCCAGT	POLE2
CAGTGATGTGCTCTCAGCCA	POLE3
CCGTCCTTACAGCATATAGG	POLE3
CGTGATCACCAGGATCATCA	POLE3
TCAATGGGGTAACGAACCGC	POLE3
AAGGCCTTCACTCGCGCCAG	POLE4
CTGTCCCGCTAGCGTCACGT	POLE4
GGCCCCAACGAGTGTGCCTG	POLE4
GTCGGGATCTGCCTTCACCA	POLE4
CAATGGACCTTACAACGACG	POLG
CGGGTACGGCCTCCCCCTCG	POLG
GAGACAGTGCTTCCTGTACA	POLG
GTGCACAGACTTTATGTAGG	POLG
ACTTGGAAAGGATCTCCTGG	POLK
AGAAAGACAAAATTGGCCTG	POLK
TAGGTTCAACACACCTGACG	POLK
TGTAGGATCAATGAGTATGC	POLK
CTCACAATCTCCCTCAAGGG	POLL
GAGAAGCAGATTGTTCAGCA	POLL
GGACCAAGACTGCCCAGATG	POLL
TGGGATCAGCCCACCTACTG	POLL
ACCTACCTGGACAACCCTAG	POLM
CGAAGCGACACATGTTGTGA	POLM
CTGCTGCAGGGCATCTACAT	POLM
GTGTGAAGACTGCTGACCGG	POLM
AAATTCCTCAAGAAATATTG	POLN
AGCCTGACACTGAAGGACTG	POLN
GGAACAGTCTCCCCAGAACG	POLN
GTTAGTAAAACGCCAAGCAG	POLN
CTGACTCCAAAAGCGGTACA	POLQ
GACTTGTCAGGCCACTAGTG	POLQ
TCTATCTTAGTCGCTCCTAG	POLQ
TTAGTAAGGATACCCGAACC	POLQ
CATGCGGCGGGAACACAACG	POLR2A
CTTCAAGAACTAGTGCGCAG	POLR2A
GTCTGGAGCATACAACGTTG	POLR2A
TGGGGGGTGACAATCATGCG	POLR2A
ATAGACCGTGTAGTCACAAG	POLR2B
TAGGAGAATTTAAACGACGC	POLR2B
TGCTATTGGTCAGCGCATTG	POLR2B
TTAATAATGAAATAGCCACC	POLR2B
ACAATGTCATCACTAATGAG	POLR2C
CCTGCTCCACGTAGTCATTG	POLR2C
GGTGGCCAATTCGATTCGGA	POLR2C
TTCATTGCACCGCACATCGA	POLR2C
GCAGCAGAATGAGAGTGCAG	POLR2D
TAGCACTCACCTACGAACAC	POLR2D
TCACAGCTCATCTTTCCTAA	POLR2D
TCCGCGGGCTGGCGACGTAG	POLR2D
ACGGTGAGGTCCGTGCGCCG	POLR2E
CATCACACGGGCTCTCATCG	POLR2E
CTTGGGGGCCATGTCGACCA	POLR2E
GGAGTTCAAAGCCCAATCTG	POLR2E
GATGTGTGCCCCTGTGATGG	POLR2F
GTACTTGGTCATGTATGGTG	POLR2F
TCACGCAATCTGGAGCGCTC	POLR2F
TGTCGAGATCCTCCCCTCTG	POLR2F
AGCACCAATATTGTCAATGG	POLR2G
CGGCCCCAACTTGCTCAACA	POLR2G
CTGGATAAAGGACAAAGCCT	POLR2G
TTTAAATGGCCGGAAAACAA	POLR2G
CTGGAAGGCCTATCATCAGT	POLR2H
GCTAGTACCTTGTATGAAGA	POLR2H
TGTGAAGGATATTGACCCGG	POLR2H
TTCAGGTGACAAGTTTCGGT	POLR2H
CAACAAGATCACGCACGAAG	POLR2I
CCCCACGTTGCCGCGGACCG	POLR2I
GAACCGCATTCTGCTCTACG	POLR2I
TAACAACATGCTGTACCCCA	POLR2I
GAAGAGCAAGAACGACTCGA	POLR2J
GATGGTGAATAAACAGGCAT	POLR2J
TCCTAGGATCACCATTAACA	POLR2J
TGATGATCTTGTGCTCCAAG	POLR2J
ATCATTGGTTGCTGCTTTGG	POLR2K
CAACCAATGATATATATCTG	POLR2K
CCAATCAGATGCAGAGAATG	POLR2K
GCTAACAATGGACACCCAGA	POLR2K
CAAGATCGTCGGCAACAAGT	POLR2L
CCTGTACGCTGCTTCACTTG	POLR2L
TGCAGGCCGAGTACACCGAG	POLR2L
TTCACTTGTGGCAAGATCGT	POLR2L
AAACCAATGAGAATTAAGGA	PPIE
TGCAGCAGCTATCGACAACA	PPIE
TGGGCACGACATCAGAACGC	PPIE
TGTACACCTGAGGATTTGAG	PPIE
CGATCAGGATAGCGAACCTG	PPP4C
GATTGTCCGAATCTGATCCA	PPP4C
TGAGAGTCGCCAGATCACGC	PPP4C
TGGATGTCGCCGCACACCTG	PPP4C
ACTTCAGCTCCTGAGCCAAG	PPP4R2
CAGGCCACTTAATCGACCAA	PPP4R2
TGAGGAAACTTCTGATTCAG	PPP4R2
TTTGTTATTGCAGAATGTGA	PPP4R2
CTCCATAATCCGGACCACAA	PRKDC
GCAACATCAGAATACTATGG	PRKDC
GCACATCATCATGCACCGTG	PRKDC
GTTCTCAGAAACGATCAACA	PRKDC
CGTTCCCGCTTAGTCCTCCG	PRMT6
CTCGGACGTTTCGGTCCACG	PRMT6
GCCCATCCACTCGCTCACGA	PRMT6
GTGGCCCATGAGACAGCGCG	PRMT6
AAATCCTGATAGTGGCATCG	PRPF19
CAAAGCCACTGTGCTAACCA	PRPF19
GACACCAACAAGATCCTCAC	PRPF19
GCTCCTCCGATGATCAGGTG	PRPF19
AGAGCGTGCAGATAATGACA	PTEN
AGCTGGCAGACCACAAACTG	PTEN
ATTCTTCATACCAGGACCAG	PTEN
CCAATTCAGGACCCACACGA	PTEN
ATACTCAGAGCCCGTCACTG	RAD23A
CACCGTGAGCAGATACTCCA	RAD23A
GAGTGACGATGTCCCTATCA	RAD23A
GGGTACCTCAGCACCCCCAG	RAD23A
ACTACAACAACAAGTTCTGG	RAD23B
AGCCTGAGCCACAGTTGTGG	RAD23B
GAAGATGCAACGAGTGCACT	RAD23B
GATACTCCACTGCTCTGTCA	RAD23B
AAAAACTGCCAACCAACTGA	RAD50
AAACAGCACAAGTTAGACAC	RAD50
AAGCGGCGTGATGAAATGCT	RAD50
CTAGGAACGTGAGTTAAGCA	RAD50
ATACCTAGATTCTACCATCA	RAD51
CTATAGCTTCCCATTGACCG	RAD51
TGTTTGGAGAATTCCGAACT	RAD51
TTGGTGGAATTCAGTTGCAG	RAD51
ACTGAACCAGACTTTGCACC	RAD51AP1
ACTTACCATCACTGTCAGAG	RAD51AP1
AGATTTGGATAAGATTACTG	RAD51AP1
TATTTAGGCATTGAAAAACA	RAD51AP1
ACATTACCCACCAACATGGG	RAD51B
ATATACCGTTTGCATCTTTG	RAD51B
CACCTTCATAAGCTCCAGTG	RAD51B
GGCTTGTGGATCCCTCACAG	RAD51B
AAACCCTCCGAGCTTAGCAA	RAD51C
AGAACACCGAAAAGCTTTGG	RAD51C
CTTGAGCAGGAGCATACCCA	RAD51C
GTTCGACTAGTGATAGTGGA	RAD51C
AGAGATCAGCGCCATTCACG	RAD51D
CACAAACCTGCCAATGCCAG	RAD51D
GAAGAGGTAGCTCAGAAATG	RAD51D
TCTCTGTATGGCAGCAAATG	RAD51D
AACAATGGCAAGTTCTACGT	RAD52
AGAATACATAAGTAGCCGCA	RAD52
AGAGCGAGGCCACGCACCAG	RAD52
AGATCTTGAACCGTCTGTGG	RAD52
GCTCCTATACATATTAGATG	RAD54B
TAAGGATAAAGAGTCCAGTG	RAD54B
TATCTGGTCGTGGCATAACG	RAD54B
TGATCTTCTAATCTGTGACG	RAD54B
ATTACAAAGCTTCTTTAGCG	RAD54L
CTAGGGAGTGAAATTCCTGT	RAD54L
GAAGGATTCATGAACCAGCG	RAD54L
GTGCAAGCCAGAAATTGACA	RAD54L
AAACAATCAAAGGACCGAGA	RB1
AACATCTAATGGACTTCCAG	RB1
GGTTCTTTGAGCAACATGGG	RB1
TGAACTACTTACGAACTGCT	RB1
AATCGATCAGACAGATCCAG	RBBP8
CGTTGCCCAAAGATTCCCCA	RBBP8
GAGCCCCTGAAATCATTGGG	RBBP8
GCTACCTCTAGTATCAAAAG	RBBP8
AGAAGAGTGTACTGTCGCAT	RBX1
AGTACACTCTTCTGAAGTAG	RBX1
ATGGATGTGGATACCCCGAG	RBX1
GTTATCAACCACAATATCCC	RBX1
AAGCTGGACCCCCATCGGAG	RECQL4
ATGACAGGGGCAATTACGTA	RECQL4
CCTGCCACCGTGTCTCAAGG	RECQL4
GTACAGCGAGCCTTCATGCA	RECQL4
ACTACGACCTGAATGCTGTG	RELA
GCTTCCGCTACAAGTGCGAG	RELA
GGAAGATCTCATCCCCACCG	RELA
TCAATGGCTACACAGGACCA	RELA
CCCGGTGACCGTGTACGACG	RET
CGGCACAGCTCGTCGCACAG	RET
CTAGATCGGGAAAGTCTGTG	RET
TGCCGAACTTCACTACATGG	RET
CAGTCCAAGAGTGATAAGGT	RFC1
GCAGGCAATGAGGATAGGGG	RFC1
GGAGTTGGGATACAGCTACG	RFC1
GGGCTCCAAAGAAATACCAA	RFC1
AATGCTTCGGATAAGATCAT	RFC2
CTCACCACGGCAGTTCGTAG	RFC2
TGAAGCATTGAGTTCCAACA	RFC2
TTCGCCGTAGGTCTTTGCAA	RFC2
AAGCACCTACTACGAATAGG	RFC3
GCAGGCTTCACACATAAGCA	RFC3
GGTCCGTACACTAACAGATG	RFC3
TACACACAGTAGATAACACG	RFC3
ACAATCTTAAAAGGCGGACA	RFC4
ACAGATAAGACAGAATCGGG	RFC4
CCCCCGCTGACCAAGGATCG	RFC4
GAAAGCCAAACCCGTTCCCT	RFC4
CGAACCGAAACCTCGTGCAG	RFC5
CTGAATGCTTCAGATGACCG	RFC5
GGACCGTAGAGAAGCAAGTG	RFC5
TTTCCAGTGGAGACATGCGT	RFC5
ACATGACACGAATTGCCCTG	RIF1
ATGGAACTAAGAGATCAAGC	RIF1
GCACAAAAGGTACATTTGCG	RIF1
TCCTCTGAGAAACTAGTCAG	RIF1
AAGGCTGTTTGCGAAAATGG	RNASEH2A
AGCACTAACCACCGGGTAGA	RNASEH2A
ATACAGTATGCATTGGACCA	RNASEH2A
CCGCGGGCACAGGCGAACTC	RNASEH2A
AACGAACTGCCATGTAAACA	RNF111
AGATGGCTATGGATCAAGCA	RNF111
TAACAGTAGAAATCCTACTG	RNF111
TATGAGGATGTCCTAATGCA	RNF111
AAGAAATTCTCTCGTCAACG	RNF168
CAGCGTGTGGTTACACGGGA	RNF168
GGTGCCGAATGGTACCATGA	RNF168
TGGGTGCGCCCCCACATCAG	RNF168
AGGGTCTATTCCATTCATCA	RNF8
CCAGTGAAATCACAGGGGAA	RNF8
GGTTTCGAGAAATCATCAGG	RNF8
TGAGCCAAGTAAGACCACAG	RNF8
ACAACAGAGAAGTTGCCAAG	RPA1
ACATCCGTCCCATTACTACG	RPA1
GCTCCTTTGATAGCCAACAC	RPA1
GGACGACCATCATTTACCTA	RPA1
GCCAGCAAATGGCCTCACTG	RPA2
GGAAGTGATCAATGCACACA	RPA2
GTGAAGCAGGGAACTTTGGT	RPA2
TCTTAATTCAGCCCTCAGCA	RPA2
GATGAATTGAGCTAGCATGC	RPA3
GGTTGGAAGAGTAACCGCCA	RPA3
TACGGGTTCCATCAACTCGA	RPA3
TGGACATGATGGACTTGCCC	RPA3
ACATATACTCCGACTGACAA	RPA4
CATCGTGGGGGTAATCAGAG	RPA4
TATGACCGCGAAACCAATCG	RPA4
TTGCATCTCTCTCACACAGT	RPA4
ATCAGTCTCTGCTGATCAGG	RPS27A
CCACCCGGCCCGTACCTCGA	RPS27A
CTTGTGTTGAGACTTCGTGG	RPS27A
GGATACGATAGAAAATGTAA	RPS27A
CCTGCTCATACTCCACACAC	RTEL1
CTTTGACGAAGCTCACAACG	RTEL1
GTCACCGGAGGACGGCTCAG	RTEL1
GTTGTCATACACCCTGACGT	RTEL1
CCCAGCGGTTACCTTCGGCA	SEM1
GGTAGACTTAGGTCTGTTAG	SEM1
TCTAACAGACCTAAGTCTAC	SEM1
TGAAGATGCACATGTCTGGG	SEM1
AATGAACTGGGATTCCGACG	SETD2
CCTGAAGTCATCCATGACAC	SETD2
GGACTGTGAACGGACAACTG	SETD2
TTAAAGAACCAGTTGATACG	SETD2
ATAGCCTTGTCAGATAAGGA	SIRT1
CTCTGAGCCATACCTATCCG	SIRT1
GCGGCGGCGATTGGGTACCG	SIRT1
TCTGGTTTCATGATAGCAAG	SIRT1
GGACCTGGCACTCGCCGATG	SIRT6
GGTCTGGCAGTCTTCCAGTG	SIRT6
GTACGTCCGAGACACAGTCG	SIRT6
TCCATGGTCCAGACTCCGTG	SIRT6
AAAGAGGATTACCCATAGAA	SLC30A9
TGCTGAACCGGTATAAATCC	SLC30A9
TGTAATCCCAGCGACCGCCA	SLC30A9
TGTATACTTGAGATCAGATG	SLC30A9
CGCACCCAGCGCAGCGTGAG	SLX1A
GGAGCCTGAGCCAGACCAGG	SLX1A
TACGCCGCCCGCAGTTTGAG	SLX1A
TGTGCGCCAGCACGCGCAGG	SLX1A
ACGCCGCCCGCAGTTTGAGT	SLX1B
CCGAAGGCCAGAGGCACGTG	SLX1B
CGGAGCCTGAGCCAGACCAG	SLX1B
GGGACCTGCGCGGCGCCTTG	SLX1B
AGCCATGAACGTGACCCGAA	SLX4
CAGGTGTGGGTTATTGACCA	SLX4
CCACCTGGGAAGTTCCGCCA	SLX4
CCGACAGATAGAGGACCGTG	SLX4
CTAGGTATGAAGTAGCTCCG	SMARCA4
GCAGCAGACAGACGAGTACG	SMARCA4
GGGCGTACGAGTTTGACAAG	SMARCA4
TGAACACCATCATGCAGCTG	SMARCA4
GAGAACCTCGGAACATACGG	SMARCB1
GCAGATCGAGTCCTACCCCA	SMARCB1
TCTTCTTGTCTCGGCCCATG	SMARCB1
TGAGAACGCATCTCAGCCCG	SMARCB1
CATCCTAAACGACCAGTGCT	SMUG1
CGAGTCACGTAGTTGCGATG	SMUG1
GCCCTTTGGGGAAGTAAGCA	SMUG1
GGGCCATGCCAAAAGGTCCA	SMUG1
AACTGCACGTGGTATTTGTG	SPIDR
TCCCAACCAGCACTCCCCTG	SPIDR
TCGAAGGCAAGACAGTTGGA	SPIDR
TTATGCCCTAGACCCAAGCA	SPIDR
ACAAGGCTATCTTAGCAGGT	SPOP
CAGATGAGTTAGGAGGACTG	SPOP
GTTTGTGCAAGGCAAAGACT	SPOP
TGTTTGCGAGTAAACCCCAA	SPOP
GACCTGGAACGGTACCACCA	SRC
GTCACGGAGTACATGAGCAA	SRC
TCAATGCAGAGAACCCGAGA	SRC
TGTCCTTCAAGAAAGGCGAG	SRC
AGAATATCAGTATTCCGGCC	SSBP1
TAATGAGATGTGGCGATCAG	SSBP1
TCAGGACCCTGTCTTGAGAC	SSBP1
TGAATCGTGTGCACTTACTT	SSBP1
AGCTTGGCCCGCTTGCGGCG	STK11
GGCACTGCACCCGTTCGCGG	STK11
GTTGCGAAGGATCCCCAACG	STK11
GTTGTTTGAGAACATCGGGA	STK11
ACCTTCAACTGAGGACTTGG	SUMO1
AGAATCATACTGTCAAAGAC	SUMO1
GTGTTCCAATGAATTCACTC	SUMO1
TAAACTCAAAGTCATTGGAC	SUMO1
ATATTAATTTGAAGGTGGCG	SUMO2
CAGATCAGATTCCGATTTGA	SUMO2
CATGGCCGACGAAAAGCCCA	SUMO2
CCTATTGTGAACGACAGGTG	SUMO2
CAGATCAGATTCAGGTTCGA	SUMO3
CTTGATCTTGAACTGCACCA	SUMO3
GAATGACCACATCAACCTGA	SUMO3
GCCTTCATCAGCTTGCTCAG	SUMO3
ACATACCTGCAGTAATTCCA	TCEA1
GCGTATTTCAGTACTTCCAG	TCEA1
GCTGCAGCTCTTCGAACAGG	TCEA1
TCGCAAGCAGAGTACAGATG	TCEA1
CCGGCAGCAAAGATCTCTCC	TDG
CCTGCTCAGGAACCAGTGCA	TDG
TCTGTGTCTGGAATCTTATG	TDG
TTTATAGATTGGCATAAACC	TDG
AAACTGACCTACGACAGGCC	TDP1
AAGCCAATCCTGCTTGTGCA	TDP1
ACTGGCACCAGAAAACTCAA	TDP1
GCAGAAAAGCGGTTCCCAGG	TDP1
AAAGCGGCGACTTCTGTGTG	TDP2
ATCTAAACAATCTGTCAGAG	TDP2
CTCCACCGGAGGCTCGAAGT	TDP2
TTCATTGGTTAGGTCAACAC	TDP2
AGCCATCCTTACCTACGTGA	TERF2IP
CGCTACCTCAAGCACCTGCG	TERF2IP
CTCCTCACCCCCGCTATCCG	TERF2IP
TTCCTCGACTCTGTTCGTGA	TERF2IP
ACACTGAGGACAGAATAACG	TEX15
ACCTCCCAATAAAGTTACCA	TEX15
CACCCCACCACCAGTCACAT	TEX15
TCTGTTAGCACTTGATAACG	TEX15
CCACTTGTTAACAGAGACCG	TNFAIP3
CTTGTGGCGCTGAAAACGAA	TNFAIP3
TATGCCATGAGTGCTCAGAG	TNFAIP3
TGAGAGACTCCAGTTGCCAG	TNFAIP3
AAGGAGGACGAGTACCCAGT	TNFRSF14
CAGTGCCAAATGTGTGACCC	TNFRSF14
GGCGGCAGGTTATCGTGTGA	TNFRSF14
TGGGAGAGAAGGTCCCCGGG	TNFRSF14
ACTTACCAGCCTTACACACG	TOP3A
AGACTTAAACCTGACGGTGT	TOP3A
AGTTTCGGGCCAGAATCATG	TOP3A
ATCAAAGCCCGGATGTACGT	TOP3A
CAGAAGGTATCAACCGCCCG	TOP3B
CCCACCCGACTACCTGACGG	TOP3B
CTTGGCTGAACAGTTCTGCG	TOP3B
GTCATGAACAAGGCCCATGG	TOP3B
CCATTGTTCAATATCGTCCG	TP53
GAGCGCTGCTCAGATAGCGA	TP53
GATCCACTCACAGTTTCCAT	TP53
GGTGCCCTATGAGCCGCCTG	TP53
AGACCCATGATCCCATACTT	TP53BP1
GAAGCCCATTAGTCCTGTCA	TP53BP1
GGAATCAATACTAATCACAC	TP53BP1
TCATGTGACGATGTAAGACA	TP53BP1
AGAGATTATTGCCTTCCACG	TP73
CATGCCTGTTTACAAGAAAG	TP73
GCTGGAAAGTGACCTCAAAG	TP73
GGGCGGAACGGATTCCAGCA	TP73
AGCTTGTCTACCACACGCGG	TREX1
GGAGCAGGGGGAAGTCGTAG	TREX1
GGATAGCATCACTGCGCTGA	TREX1
GTCCCCTCCAGACTCGCACA	TREX1
GTGACATCGGCTGAACGATG	TSC1
GTGCGGATCTCATCTGAAGG	TSC1
TCAAAAAGATGATCATACGG	TSC1
TGACATGACCCAGTAACGAG	TSC1
CAGCATCTCATACACACGCG	TSC2
CATGGCATGTCCGAACGAGG	TSC2
CCTCTACAGGAACTTTGCCG	TSC2
TCCTTGCGATGTACTCGTCG	TSC2
AGCCAAAATTCAAGACAAGG	UBA52
CTGGTGTTGCGCCTGCGAGG	UBA52
GCGCAACACCAGGTGCAGGG	UBA52
TGGGCAAGCTGGCGGAGAGA	UBA52
CAAGACCATCACCCTTGAGG	UBB
TGAGCCTCTGCTGGTCGGGA	UBB
TGTTGTAGTCAGAAAGAGTA	UBB
TTCTGACTACAACATCCAGA	UBB
CAAAGCAAAGATCCAAGACA	UBC
GGTGATGGTCTTACCAGTCA	UBC
TAAGACCATCACTCTCGAAG	UBC
TGGTAAGACCATCACTCTCG	UBC
AAGCCCTCCTTACAAATGGG	UBE2I
AAGGAGGCTTGTTTAAACTA	UBE2I
ACAGGCACACTGTCCCCGAA	UBE2I
ACATTCGGGTGAAATAATGG	UBE2I
CCTCAAAGGGGGAATCCTGA	UBE2N
CCTTCCAGAAGAATACCCAA	UBE2N
CTGTTGCCTTCATAGATAAG	UBE2N
TGGTTCTGCCAGCAAACGCT	UBE2N
CAGCCATGAGCGGGTCATCA	UBE2T
GGAGTGAGAAATCGGATCTG	UBE2T
TGGATGACCTGCGAGCTCGT	UBE2T
TTGCCAACATGTGATGCCTG	UBE2T
AAAGGCTCACATATCAGTCA	UIMC1
AGACCCTAACCAGTATACCA	UIMC1
TGACTGGCACTCAAAAACCA	UIMC1
TTTGCAACAGGAACCAAAGG	UIMC1
ATGGACCTAATCAAGCTCAC	UNG
GCGGCCCGCAACGTGCCCGT	UNG
GTCCAGGTGAAGACTTGGTG	UNG
TCCAACTGCTCGGCACTCAG	UNG
GAAGTTAAACCCATAAACAA	USP1
GGCGACTGCTTAACACACTG	USP1
TGGTATTAACAGCATAGAGA	USP1
TTTACTCCAGATTTAAAACC	USP1
AATGAATGGATCTTTCACCG	USP45
AGATTAATTATAATACAATG	USP45
GACGTGACTCAGAATTCATG	USP45
GGGCTGTTCAGATCCAGTAG	USP45
AATTGAGCGCAATACATGCA	USP47
CCATAAATGAGAGTCTGCAA	USP47
CTTGGCTGGACCCATAAGGT	USP47
TGATCGAATGACATTTCCCG	USP47
AGATGTATGATCCCAAAACG	USP7
GGCAACCTTTCAGTTCACTG	USP7
GGCAGTAGAACAGCTCGATG	USP7
TTGATGACGACGTGGTGTCA	USP7
AATTGAATCCTGCTTGACGG	UVSSA
CACGCTTTAAACATCCACCG	UVSSA
GCGACCTCGAGGAGTTTGTG	UVSSA
GGTGTCGGACCCCACCTCTG	UVSSA
CATACGGGCAGCACGACGCG	VHL
CGCCGCATCCACAGCTACCG	VHL
CGGCCCGGAAGAGTCCGGCC	VHL
GAGATGCAGGGACACACGAT	VHL
ATCCTGTGGAACATACCATG	WRN
GAATACTGTTCAGGTAACAT	WRN
GTAAATTGGAAAACCCACGG	WRN
TAGCATGAGTCTATCAGATG	WRN
ACGTCGGAGCCCATTTGCTG	WT1
CGCTCTCGTACCCTGTGCTG	WT1
CTTACCCTGATTGCGAATAG	WT1
TGTTTGATGAAGGAGTGAGG	WT1
CCGACACGAGAACTACGATG	XAB2
GAAACGCTCGTCGTTCACCA	XAB2
GGCTCAATCAGCTATACGAG	XAB2
TCTGGGGTGTTGCGATACGC	XAB2
CAAGCTTATAACCAAAACAG	XPA
CCAAAGATAATTGACACAGG	XPA
CTCGATACTCGCCCGCACCG	XPA
TACCTGCAGTTATCACAAGT	XPA
AAGGCACACCATCTGAAGAG	XPC
AGTTTGAGACATATCTTCGG	XPC
GCATAGCTGGTATAGACCAG	XPC
GCTGTAGAGACAATACCAGC	XPC
ATGAGAGCGCCAACTCTCTG	XRCC1
CAGGCCCAAACATGCGAACG	XRCC1
CCCACTCCTTACGCACGATG	XRCC1
TGATGGCTCAGCTTTCGTGG	XRCC1
AGGAACTTCTACCTTCAAGT	XRCC2
GCTCAAGAATTGTAACTAGC	XRCC2
TACTGGATAGACCGCGTCAA	XRCC2
TGTATACTTCCCAAATCAGA	XRCC2
AGGAGCCGTCTACATCTGCA	XRCC3
CAAACTGAAATCGGTAAAGG	XRCC3
GAAGCAGCATCCTTACAGGT	XRCC3
TCAGCAAGTGCCAGACCTCG	XRCC3
ATGGTCATTCAGCATGGACT	XRCC4
ATTGGAATGATGTTCAAGGA	XRCC4
TGGAGACTGATCTTTATAAG	XRCC4
TTAAACGTGTATACATCAGC	XRCC4
AGTAAGAAATATGCTCCCAC	XRCC5
ATCCAAAGCATGAATCAGGG	XRCC5
GAACTATATCACTTCCATAG	XRCC5
TACCTGTCGCTGTACAAACA	XRCC5
CTCCTCTGGGTACACGAACA	XRCC6
GGTGATCTCCGAGATACAGG	XRCC6
TGAGACCTCTTGGTATCGCT	XRCC6
TTCCAAGACATGATGGGCCA	XRCC6
CACAAGCACTCGCCACCAAG	ZBTB32
CGTGGTTGAGGGAAAATCCA	ZBTB32
GTGATACTCTGATCACCGTA	ZBTB32
TGTCCCTAAATGCCCCCAAA	ZBTB32
CCAAGATGTCAAGAGAGCGA	ZNF830
CTTAACCGGAGTGTTACACA	ZNF830
GGAAAGGAGAGAAAACACCG	ZNF830
TAAATCAGGAAGAATTGCGG	ZNF830
ACAGTTCCTAGACTTCTATG	ZRSR2
AGTTGGAAAATGGTACCACA	ZRSR2
TGATAGGCAAAGATTACATG	ZRSR2
TTCCCTAGGACTCTCACAGA	ZRSR2
CTGACCGTAGACCTGCGCGT	ESR1
TACTCGGAATAGAGTATCGG	ESR1
TCAGATAATCGACGCCAGGG	ESR1
TCCAGGTACACCTCGCCCAG	ESR1
AGCAGGGCTATAGAATGTCA	ESR2
CCAGTTATCACATCTGTATG	ESR2
CCCCAGTGCGCCCTTCACCG	ESR2
TCAGCCTGTTCGACCAAGTG	ESR2
ATCAACAGGTCTGATCTCCA	NR3C1
CATCGAACTCTGCACCCCTG	NR3C1
CTTTAAGTCTGTTTCCCCCG	NR3C1
TAGAAAAAACTGTTCGACCA	NR3C1
AGACGAAAGTTACGACGGCG	PGR
CCCCTCCGACGAAAAGACGC	PGR
GAAGATTTGTTTAATCTGTG	PGR
GGAGGACGCAGACGAGACTG	PGR
AGAATCCATATATAAACCCA	NR3C2
TCCACTAAAGTATTGACAGG	NR3C2
TCCCCTAATGTTGAAAATCG	NR3C2
TCTGGGAGCTCCGTGAATGG	NR3C2
AGAGGAAAGTGGAATCTCTG	BUD31
AGCCGGAAAGCACCCCCAGA	BUD31
GCTGAAACAGAACCGCATGA	BUD31
GGAGTTGATTGAGCCAACAC	BUD31
ATTGACATGTCCATAGTATG	CCNA2
CTGAAGTCCGGGAACCCGCG	CCNA2
GCCTGCGTTCACCATTCATG	CCNA2
GTGGACTGGTTAGTTGAAGT	CCNA2
AACATTCAGACAAGACCTTG	COPB1
AGAAGGAATCCTCTCAAGGG	COPB1
AGGAATGCAATGTTCGCACT	COPB1
CGAGGAGCATTATGGATCCT	COPB1
CATATCACAGGTGCAAACGG	EBNA1BP2
CATTTCCGCAAAATAATCAG	EBNA1BP2
GAAGAAGGCCGTGAACGACG	EBNA1BP2
GATCCACCGATCTCCGGTAC	EBNA1BP2
ATAGCTTACCGAAAGAGTGG	EIF1
CGATAAAAAGAAACTAGTGA	EIF1
GAATTCAACAGAGAAACGGC	EIF1
TTGCAGAAGTTTGCCTGCAA	EIF1
ATTGTTTGAGTTTGTACGGG	ELP6
CTTCAGCCACTACAGTATCG	ELP6
CTTTAGTTCCCAGCACACGG	ELP6
TCTGTGATGCCAAGACAGAT	ELP6
AAATTCACTTACCTAAAACC	HNRNPC
AGGTGTGAAACGATCTGCAG	HNRNPC
CTCATTAACATACTGAACGA	HNRNPC
TATCAGGAAACACTTCACGA	HNRNPC
AAACCAACCTCACCTTCCCA	HSPA8
AAATCGGGCACGGGTAATGG	HSPA8
GAAACATTGGCCCTTTATGG	HSPA8
TGGTGGTATTACGCTTGATG	HSPA8
AAACTAACTTACCAAATACA	NCBP1
CTTGAACTACCACATAGTTG	NCBP1
GCAGTCCATACCTGTAACAT	NCBP1
TTCAGTGTACCCAATGCCAA	NCBP1
ATAAATGAGACCATACTTAG	NOP58
GCAAACATTCCATAGGCGAT	NOP58
GCACGGCTTATTGCTCATGC	NOP58
GTTGTTAATGAACTTATGAG	NOP58
ATGTAACATACTCTACCACT	PRPF40A
TACAGTAACTATTTCAACTG	PRPF40A
TGAAACCAAACAGTCTACCT	PRPF40A
TTGAAGTACTACCTGTATCG	PRPF40A
GAGGGTCGGCTCTACCAAGT	PSMA6
GATCACACTTATATACCTGA	PSMA6
GCATACTTACAACAACCAAG	PSMA6
GTATGGCTATGAGATTCCTG	PSMA6
AAAGTCGAAACCCACGATGA	PSMA7
AGGCATGGTATGTGCCCGAG	PSMA7
CGTCAAGAAGGGCTCGACCG	PSMA7
GATGACTATCCTTGCATCGG	PSMA7
ATAATAAGGCCATGACTACG	PSMB1
GTATACAGCTTTGATCCAGT	PSMB1
TCTGATACTCGATTGAGTGA	PSMB1
TTACCCTCCGTTGAAAACGT	PSMB1
AAAGGTCTTCGGGTCCAACC	PSMB3
CTATAACGGAGGGGCCGTCA	PSMB3
CTCACCGTTTCTCATACAAG	PSMB3
TGTATGAGTTGAAGGAAGGT	PSMB3
ACTGGTACAGAAATTCATAG	PSMC5
ATGGACGAAATCGACTCCAT	PSMC5
GGTGACACCCAATTGCCGGG	PSMC5
TCTAGTTCGCCTATTGCGGG	PSMC5
CCTTAGATCGTTAGACACGG	PSMD1
GTTAGCCAGAGCCACTAACT	PSMD1
TCACTACACCAAACAATGTG	PSMD1
TGAATCTCTCTGTCGTGACA	PSMD1
ACTCTACGAATGGTTACCGA	PSMD12
GATTCAGCTGGATCAACATG	PSMD12
GATTTGGTTCACCGAATAAG	PSMD12
GGGTAGGCGCTGATCCACCG	PSMD12
AAACACATCAATCACTCTGA	PSMD14
AGCCTTGTCGGAGAGAGCTG	PSMD14
ATTGATCAATGCTAATATGA	PSMD14
TACCAACCAACAACCATCTC	PSMD14
ACTGGCTAAACGCCTCAAGA	PSMD4
CTCCACTGGGCTTCCCACAA	PSMD4
CTCTTCCATAGATACACGAA	PSMD4
TAGGACTCACATGGGCCACG	PSMD4
ACTGGCAAGCACAAGGGCTA	PUF60
AGACAAATGGAAACCTCCAC	PUF60
GGCCTTCAACCGCATCTACG	PUF60
TTTCTATTGACCGATTGCAA	PUF60
CTCACCTTTGGAAAACACAG	RPL11
GGATGCGAAGTTCCCGCATG	RPL11
TGTCCACTGCACAGTTCGAG	RPL11
TTCATTTCTCCGGATGCCAA	RPL11
ACTGACCATTCAGAACAGAC	RPL12
GACCCCAACGAGATCAAAGT	RPL12
GATAACGTACCAGACCCAGG	RPL12
TCTTCTGCAGTTAAACACAG	RPL12
CCTCCCTCTAGGCCGGAAGG	RPL13A
CTGCCCCACAAAACCAAGCG	RPL13A
GAAAGCCAGGTACTTCACTA	RPL13A
TCTTTCTCTAACAGAAAAAG	RPL13A
ACAACCTCTTCAACACAACC	RPL18
CCGCCATAACAAGGACCGAA	RPL18
TCAGGAGGTACCCAAACTGA	RPL18
TCCTGGCCGGGAAAACAAGA	RPL18
AATCCGGAATTTCGCACCAG	RPL23
ATCAATTGTGCTGACAACAC	RPL23
ATTTCCTTGGGTCTTCCGGT	RPL23
TCTCTCAGTACATCCAGCAG	RPL23
ATCTTCCTTCGAATGTGGGA	RPL26
ATTTGCTCTTAGGTTGTACG	RPL26
TCTACATTGAACGGGTGCAG	RPL26
TTTGCGATTCTTGCTTCGGT	RPL26
CAATGGATTTCCGGACGACT	RPL35
GTTAATAACTGTGAGAACAC	RPL35
TCTTCGCGGGAAGAAGAAGG	RPL35
TTACATCTTAGAGAGCTTGG	RPL35
AGCAAGTGTACTTGGCGTGC	RPL37A
GCCAAACGTACCAAGAAAGT	RPL37A
TCCGGAGGGAGGCCCCATAG	RPL37A
TCGGGATCGTCGGTAAATAC	RPL37A
CGTTTGTCATCAGAATCAGA	RPL7
GAACTGAAATTCGAATGGCG	RPL7
TAGAGCCATATATTGCATGG	RPL7
TTCAGCTTCGAAAGGCAAGG	RPL7
CAGCACACGATTGTACCCTC	RPL8
CAGGACATCATCCACGACCC	RPL8
GCCCGTGTGAATGCCCTCGG	RPL8
GCGCCGTGGATTTCGCTGAG	RPL8
AGACTGCTGCCTCATATCCG	RPLP0
CACCACAGCCTTCCCGCGAA	RPLP0
TGAAGTGCTTGATATCACAG	RPLP0
TTATCCGAAATGTTTCATTG	RPLP0
CAAGTCCCGAGGCTACGTGA	RPS10
CAGGCCTCGGCCTAAAGGTA	RPS10
TCATGTCATGAAGGCCATGC	RPS10
TGGACGGCTACGGCGTAGGG	RPS10
ATCAACAATGCCGAAAAGAG	RPS15A
CCTCACAGGCAGGCTAAACA	RPS15A
CTCACTGTGATGATGAAGCA	RPS15A
TGACGTGCAACTCAAAGACC	RPS15A
AACTGGTTCTACACGCGAGC	RPS19
GCGCGGCACCTGTACCTCCG	RPS19
GTAGAACCAGTTCTCATCGT	RPS19
TGACGGTATCCACCCATTCG	RPS19
ACAAAACTACCGTTTGTGCA	RPS27
GAAACACAAGAAGAAACGCC	RPS27
TTCATGGATGTGAAATGCCC	RPS27
TTGTGCATGGCTAAAGACCG	RPS27
GTTCATTAAAATCGATGGCA	RPS4X
TAAGATACTTACAAACACAC	RPS4X
TGTACATCGTATTACACCTG	RPS4X
TGTTCCTCAGGAAAATGATG	RPS4X
CTCCTGGAAGATCCTCCTCG	RRM2
GGGAAGATGACAAAGCGGCG	RRM2
GGGGCTCAGCTTGGTCGACA	RRM2
TCCTCCGATTACCTCCTCGG	RRM2
AGAAACAGTTCCCACAGCAG	SF3B4
CGGTGATAGGACGGTTACAG	SF3B4
CTTTGTGGAATTCTTGAGTG	SF3B4
TACCACAGGATTGGGAGCAG	SF3B4
ATTGCCACAAGCATACTGCA	SMC1A
CTCTTGATATCATTAATGCG	SMC1A
TCAGGGCAGAGATTTGACGT	SMC1A
TTGCCCGTGTCATTGTAGGT	SMC1A
CAGGTCCATGGAACAATCAC	SNRPD1
CTGGAAACGCTGAGTATTCG	SNRPD1
GTAACCATTGAATTGAAGAA	SNRPD1
TCCACAAGTAGTGTATCCAG	SNRPD1
ACTAACAGGAAAGCCAGTGA	SNRPF
AGATGGCTACATGAACATGC	SNRPF
GCTTTCCTGTTAGTCCATTG	SNRPF
GTGATGGTGAAACTTAAGTG	SNRPF
CCTTCCGATCAGCAATGTAG	SNW1
CCTTTCCGGTATCCGTACGG	SNW1
CTGTAAAGGAACAACAAGAG	SNW1
TATGATGCAATTGCTCGACA	SNW1
ATGTGGCTGCCGTGTAAGAG	SRSF3
GCAACCCACACACTTCGGAG	SRSF3
TCCTACGATAATCATCTCGA	SRSF3
TGGGTTGCTAGAAACCCACC	SRSF3
CTGCAAGAACCGCTACGACA	THAP1
CTGTGACCACAACTATACTG	THAP1
GAAAACTGAGAGATTAACAG	THAP1
TTGTACTGAGCCACATGACA	THAP1
ACCACGGGGCCATCGAGCCG	THOC3
ACGGGCGTCGCCTAGCCTCG	THOC3
GTCAAAGAAAACAATTATCG	THOC3
TGGGCGTTGATGGACTGCAC	THOC3
ATATTAACAGTTCAGCAACA	TRAPPC8
CAAGCCATGCAAGTTTACAA	TRAPPC8
GTGATTATTCCTACCCCAAG	TRAPPC8
TGGGATCTAAACGTCGATCA	TRAPPC8
AGAGTGTTACCGGACTTAAG	YARS
CGGGAACTTAAAATTTACTG	YARS
GAGTTCTAGAAGTTCCCATG	YARS
TGATCTCCTTGATCGGAAGG	YARS
ACTACTTACCAGGGACACCT	RPL10
GACACCATGTGGCCACAAAG	RPL10
TATGAGCAGCTGTCCTCTGA	RPL10
TCTTGTTGATGCGGATGACG	RPL10
CACACACAGAGAACTTAGGG	RPL10A
GAAGAACTATGATCCCCAGA	RPL10A
GGCCCAGGTTTAAATAAGGC	RPL10A
TCGCGACACCCTGTACGAGG	RPL10A
CACCTGCGGATCTTACGGGC	RPL13
GCCGGATGGGACCCGACGCG	RPL13
GTTGGCCTGCAGGGACTCCG	RPL13
TACCACACGAAGGTGCGCGC	RPL13
GAAGATTGAAGCCAGAGAAA	RPL14
GTCTCCTTTGGACCTCATGC	RPL14
TTGCACTCAAGTGAGGAGAC	RPL14
TTGTCGGACATACTTCTGGT	RPL14
AGACCTTCTTCTTGCCACAG	RPL19
GAATGCCAGAGAAGGTCACA	RPL19
GCTTCCGGATCTGCTGACCT	RPL19
TGTACCCTTCCGCTTACCTG	RPL19
AGTCGGCTTTCCTTTCCAAG	RPL24
CGTAGCGCCTCCCGTGTCCG	RPL24
GAAGCACAAAAAGGGACAGT	RPL24
GCCGAGCAGTCAAATTCCAG	RPL24
ACGCAAAGCTGTCATCGTGA	RPL27
GGGATATCCACAGAGTACCT	RPL27
GTTCATGAAACCTGGGAAGG	RPL27
TGGCAGCTGTCACTTTGCGG	RPL27
CCACCGAGGCCTGCGCAAGG	RPL3
CCGTGTCATTGCCCACACCC	RPL3
GGCTACGTGGAAACCCCTCG	RPL3
TGAGATGATCGACGTCATCG	RPL3
AAAGTGGGAAGTACGTCCTG	RPL30
AATAGAGTACTATGCTATGT	RPL30
TCTTCGATTACCTCAAAGCT	RPL30
TGCTTTGTAGAAAAAGTCGC	RPL30
AGAGGGATACTCACACTCCA	RPL31
CAGATGTGCGCATTGACACC	RPL31
CCGTTCTGCCATCAACGAAG	RPL31
GCTTCAAGAAGCGTGCACCT	RPL31
AGGGTTCGTAGAAGATTCAA	RPL32
ATTTCCTTCAGCGTAACTGG	RPL32
CATATCGGTCTGACTGGTGC	RPL32
CTTCCAGCTCCTTGACGTTG	RPL32
AACAAAACCAGAGTCATCTG	RPL35A
AGCAACACAGTCACTCCTGG	RPL35A
GCGGGGTCTCCGGAACCAAA	RPL35A
GTGTCTTAGGCTGTGGTCCA	RPL35A
CATGGCCCTACGCTACCCTA	RPL36
CCCAGGCACAGCCGACGCCG	RPL36
CGTGCGGGACATGATTCGGG	RPL36
GTGGCTTTGCCCCGTACGAG	RPL36
AGGCCTTAGAGCCACAGCGG	RPL37
CCTCATTCGACCAGTTCCGG	RPL37
GGTCGACTTCTGAAGGTGGT	RPL37
TTTAGATAACTGGAGTGCCA	RPL37
CAGCAGATACCTTTACACCC	RPL38
CCTGCTCACAGCCCGACGAA	RPL38
CCTTTCGTCGGGCTGTGAGC	RPL38
GTTGCAGCCTCGGAAAATTG	RPL38
TCTAAAGCCGTCCTGATGTT	Negative_ctrl_1
GTTACCTGCTACGAAAACGA	Negative_ctrl_2
AGTATTAGGTACCTGCCCTA	Negative_ctrl_3
TACTGGAGTTTGCGACTCGG	Negative_ctrl_4
GCTGCGGCGAGATCACATAA	Negative_ctrl_5
GTAGCTGCTGTAAATCGCAT	Negative_ctrl_6
ACAAAGATCGCATGGCATAC	Negative_ctrl_7
CGACGCTAGGTAACGTAGAG	Negative_ctrl_8
GTTTCGAAACTTGAAGTAAG	Negative_ctrl_9
CGTTAAGACTAGCTCGGTTT	Negative_ctrl_10
AGTGCTACTGAAACTTGCCT	Negative_ctrl_11
TTTCCCATGATCATTTAGTG	Negative_ctrl_12
AAGGCAATTTACTGGATCCT	Negative_ctrl_13
GATGTGATCTATGGTTGCGA	Negative_ctrl_14
CGGGATGCAGCTGGAGAGGA	Negative_ctrl_15
CACATGGGGTACAGCACACC	Negative_ctrl_16
GAGCTTAGCAAAGGGTTGGG	Negative_ctrl_17
ATAGCGGATGTCCTTGGAAA	Negative_ctrl_18
CAAAGGGGGAAGTGCAGGGA	Negative_ctrl_19
CCCGCCGAAGACCCTGCTTG	Negative_ctrl_20
GCCAGGGTATGGGCATCTCG	Negative_ctrl_21
CGCCGGGCTGACAATTAACG	Negative_ctrl_22
CAACCGGCGGGCCCCTACAA	Negative_ctrl_23
ACTATCATGGCACCCAATTG	Negative_ctrl_24
GGTTAACATCGCCACTCTGA	Negative_ctrl_25
TGGGAATTCCTCGGCCGATT	Negative_ctrl_26
CACGCACAATCCTTCACGCA	Negative_ctrl_27
TGTCAGTAGTCAGGACCCCG	Negative_ctrl_28
TGCAAGGACCTGGTATGAAC	Negative_ctrl_29
GGATCTAGCTACCTCAAAAG	Negative_ctrl_30
TCCTCGATAGCTGGAATCCA	Negative_ctrl_31
AGTATGAGACTCATAGGGTG	Negative_ctrl_32
TTTTGACTCTAATCACCGGT	Negative_ctrl_33
TAAGATCCGCGGGTGGCAAC	Negative_ctrl_34
ACATAGTCGACGGCTCGATT	Negative_ctrl_35
CATGATAGATCAGTCTTCCC	Negative_ctrl_36
AGTAGACGGACGGTGAGCTG	Negative_ctrl_37
CGGAGCTTAGCGTGGGGGCG	Negative_ctrl_38
TGGTTCCGTAGGTCGGTATA	Negative_ctrl_39
GTTCTGCCACCGACTTGGCC	Negative_ctrl_40
AGCATTCTCACCAAGACCGA	Negative_ctrl_41
GCCGTGGTATCAAGTCGGTA	Negative_ctrl_42
GCCGCCGATTTCATAAGTAA	Negative_ctrl_43
AATCGCAGGTATCCCAGAGC	Negative_ctrl_44
CGCGCACCACGGGCGCGCAC	Negative_ctrl_45
GTTCCCCGGGAAGTCTATGC	Negative_ctrl_46
CGAACTTAATCCCGTGGCAA	Negative_ctrl_47
ATGCCTTAGACTTAACCTCG	Negative_ctrl_48
ATAGCAGGACGAGGTTCCTT	Negative_ctrl_49
GGGAGGTGGCTTTAGGTTTT	Negative_ctrl_50
CAGCGGTGCTATTTGGTCTT	Negative_ctrl_51
CTAAAATTTTTGCGTGTTTG	Negative_ctrl_52
CAGTGTCCGAGCGATATTTT	Negative_ctrl_53
GGATTTGTCGCTTGCCACAC	Negative_ctrl_54
AAGTGTGTGCATAGCAGGGT	Negative_ctrl_55
GCGGCGTCATCCACGCGTGC	Negative_ctrl_56
GGTATTCCGAAGTCCTCCGC	Negative_ctrl_57
GGCTGGTTGACGACTCCTGA	Negative_ctrl_58
GGACGCACCATTCCGGGTGA	Negative_ctrl_59
TGCTACCTTCGGGACCACCA	Negative_ctrl_60
ATATAAACTGTCGCGGTAAA	Negative_ctrl_61
GGCCACGAAGGGCGAAAAGG	Negative_ctrl_62
CAAGCATTTAGACACCTGTC	Negative_ctrl_63
TTATCGCGTAGTGCTGACGT	Negative_ctrl_64
CATTGCACTCGTTGCCAACG	Negative_ctrl_65
AGAGCGTCTTCGTGACAAAC	Negative_ctrl_66
CCCTCAGGAGCTACTAAGGT	Negative_ctrl_67
ATGTCTAGACCTAATCGTTT	Negative_ctrl_68
CCAGCAATACCCCGGTATGG	Negative_ctrl_69
CGCGACGACTCAACCTAGTC	Negative_ctrl_70
CGCCGGGACCGTTAGGGAAT	Negative_ctrl_71
GGATACCTGGGCCGACTTTC	Negative_ctrl_72
TAGGAGCTGTATCTAGTGGC	Negative_ctrl_73
GCGGGGCGGTGACTTTCAAG	Negative_ctrl_74
TAGATCGAGTTTATTTTCCT	Negative_ctrl_75
ATTCCTTCGGCGCTCTGCGT	Negative_ctrl_76
CGATGCCCGTCTATGGCCCG	Negative_ctrl_77
CTTTGATAACGTGGGCGGTA	Negative_ctrl_78
GTATTAAGATGCGTCTTAGA	Negative_ctrl_79
ACTGTTGCCGCGCCAACTGC	Negative_ctrl_80
TGTAGATATAGGGTGTCTAC	Negative_ctrl_81
CCGCGCATTTCAGAGCACAA	Negative_ctrl_82
ACTTACGGCACTCGCATGCC	Negative_ctrl_83
CAACGGGTTCTCCCGGCTAC	Negative_ctrl_84
CGACGGTAATGCACCTACTA	Negative_ctrl_85
GGGACTGTAGGAACATCCGC	Negative_ctrl_86
GTAAATTAATGTAACTACCG	Negative_ctrl_87
GCCCAGACGCCCTAGAATAG	Negative_ctrl_88
TCCTGCCAAGAAACACCCTT	Negative_ctrl_89
CATTGCACGCCACAGCATTG	Negative_ctrl_90
GTTGCGAGTTACTATTGGTT	Negative_ctrl_91
TACTTTTTGGAATCCGTCTA	Negative_ctrl_92
ATCTGCCATGGCGTCCTGGC	Negative_ctrl_93
GCGAATGCCTGAAAGTATAA	Negative_ctrl_94
CGAAGTCTTTCTTAGATGGT	Negative_ctrl_95
GCCTATCGGCATTCCCACTG	Negative_ctrl_96
CTATAACCGAATCAAAGGGT	Negative_ctrl_97
GGCTTACGTGGGGGGCAAAA	Negative_ctrl_98
TAAATTCAGACCACAGCTAA	Negative_ctrl_99
GTAGGGTACAGCGTCAGCTT	Negative_ctrl_100
CGACCCGGAGGATGAGATGT	Negative_ctrl_101
ATACGGCCGAAGCCCCTTCA	Negative_ctrl_102
GAGGGGGCTTCAAACATGTG	Negative_ctrl_103
TCTGAAAAATAGGCCCAACC	Negative_ctrl_104
AAGGGCGTGCCCTGCGTTGT	Negative_ctrl_105
GGCGCATTAAAGTCGAGAGC	Negative_ctrl_106
GAGCAGCTGTCAGGTCTTGT	Negative_ctrl_107
GGTACCTGAACAACGGCACC	Negative_ctrl_108
GTCCAATAAAAAGTGCCACT	Negative_ctrl_109
GTTCCGTGAGGGTTACTTCA	Negative_ctrl_110
CGACTAACCGGAAACTTTTT	Negative_ctrl_111
GTTTCTCTTGAACCCCGCGA	Negative_ctrl_112
GCTTCGCTGGCAGGACCTCA	Negative_ctrl_113
GGTTGCTGTGACGAACGGGG	Negative_ctrl_114
CGAATCGGAACTTTGTACCG	Negative_ctrl_115
CATCTGTAGGGTTGCAAGCC	Negative_ctrl_116
TGTAGTCTGGGGTAGACTCC	Negative_ctrl_117
GCGTGCGTCCCGGGTTACCC	Negative_ctrl_118
TATACCAGACCACAGCGCCG	Negative_ctrl_119
CAATATCGGGTGCTACAGGA	Negative_ctrl_120
TTTCGCCCAAGAGGCTTGGG	Negative_ctrl_121
ATACTCTCACAGGTACATAA	Negative_ctrl_122
GTAGACGTCGTGAGCTTCAC	Negative_ctrl_123
CAAAAAGGCGTTTGAGCGTG	Negative_ctrl_124
GGAGTGGTCCCGTACGCAAC	Negative_ctrl_125
CCCGATGGACTATACCGAAC	Negative_ctrl_126
TAAACCCTTGGCGCCCTCAC	Negative_ctrl_127
ATCGTTGCTGACAGGATCTA	Negative_ctrl_128
CGGGATGGTCCCTGCCGAGA	Negative_ctrl_129
CTTATTACTCCAGTATAAGA	Negative_ctrl_130
AAGGCGCGCGAATGTGGCAG	Negative_ctrl_131
ATATTTCGGCAGTTGCAGCA	Negative_ctrl_132
CCCCTATGCAGACTACAATT	Negative_ctrl_133
AGGATCGTGTACCGGGGACG	Negative_ctrl_134
CGCTAGGTTATTTCGTGGCC	Negative_ctrl_135
AGTGGGGCGCTAAGTGGGGG	Negative_ctrl_136
GAAATGCTATGCTTCGGTTC	Negative_ctrl_137
TGCAGGTCTAGGTCCCAAAG	Negative_ctrl_138
GCTAAGGTCATGTTTGCAAT	Negative_ctrl_139
CCTCTCACCGACTCTGTGTC	Negative_ctrl_140
CCTAACCCCTGGCCAGGAAG	Negative_ctrl_141
ACCCATATATGCTGCCGCAC	Negative_ctrl_142
CGAGCAAAGATTGTTGGATA	Negative_ctrl_143
CTTAAGCTTATCAACATCCG	Negative_ctrl_144
CCATATCGGGGCGAGACATG	Negative_ctrl_145
CTCGGCCCACTTGCGTTATA	Negative_ctrl_146
CTAGCCGCCCAGATCGAGCC	Negative_ctrl_147
ATACCAGATGCGTCCGCTTG	Negative_ctrl_148
AAATTGGCTTTCGTTCGTGC	Negative_ctrl_149
TTCCATTGGCTGGAATCTGA	Negative_ctrl_150
CTTTTCAGCTGAGACGTACG	Negative_ctrl_151
CCTTGGCGAGACGGAGGTAC	Negative_ctrl_152
CCGTCTCCGCATCGTCTTTT	Negative_ctrl_153
GTACCATTGCCGGCTCCCTA	Negative_ctrl_154
TATAACGGTAATGGGATTCC	Negative_ctrl_155
CTTTTTTTATTTATCGATCG	Negative_ctrl_156
ATCTCTATACTGTCACTCGC	Negative_ctrl_157
CATTAAACCTTGCCCCACAA	Negative_ctrl_158
CGTGCGGTAAATACGAAATA	Negative_ctrl_159
TCGGCTACAATCTTTGGCAT	Negative_ctrl_160
ATCTCGGGTCGACTGCGGAT	Negative_ctrl_161
GGAATGTCCTAGGTTACTGA	Negative_ctrl_162
GCTTGCATAATTCTGGCCAG	Negative_ctrl_163
CGGTTTACATCTGCCCATCG	Negative_ctrl_164
ACAAAATGCCGTGCGTCAAT	Negative_ctrl_165
CAGCCTATTTTGCTACCTAC	Negative_ctrl_166
TTGGCCTGGAATTTAGGATC	Negative_ctrl_167
ATGCGAAACGACATTTATTA	Negative_ctrl_168
ATAGCCGCCGCTCATTACTT	Negative_ctrl_169
TGACGCGATAGAGTTGGCTT	Negative_ctrl_170
TTTCTAGTTACTACTGGACG	Negative_ctrl_171
ATGCGCAGCTCCAGAATTTT	Negative_ctrl_172
GGTCCCTCTGGCTGGGTTAA	Negative_ctrl_173
ACACCCATTCTCATAACGGA	Negative_ctrl_174
AGCTGGACTCTGTAGAAATC	Negative_ctrl_175
ATCGGTACCTCTTCACATAT	Negative_ctrl_176
ACGCCATATTTCTGGCTCTA	Negative_ctrl_177
TGCCCACTTAGCAACACTCT	Negative_ctrl_178
GGTCTCACCTGCACCCCGAA	Negative_ctrl_179
ATTCATGCGCCGCCTCCTCT	Negative_ctrl_180
CGCTAGGTCCGGTAAGTGCG	Negative_ctrl_181
TTCGGAACTTACTCAGGGTA	Negative_ctrl_182
TGTCTTTAAACACGCCATCG	Negative_ctrl_183
GTGCGCATGGGCTGATGTTA	Negative_ctrl_184
GTGATAATGATGTATTCTCG	Negative_ctrl_185
CGAACTTCTGGCTGCAGTTT	Negative_ctrl_186
ACCGCTCATATAGGTAAAAA	Negative_ctrl_187
GGAGAGGAAAATCGGCACAG	Negative_ctrl_188
ACGTGGGGACATATACGTGT	Negative_ctrl_189
TCCGTCTGCTTCATGAGCGG	Negative_ctrl_190
TAAAGCAGAAGAATATACAG	Negative_ctrl_191
CTCGCACCATTGAGGGTAGT	Negative_ctrl_192
ACGTTCGAGTACGACCAGCT	Negative_ctrl_193
GTGAAACAGAGGGTCCATCA	Negative_ctrl_194
CACCCGGAACCACTACTGAG	Negative_ctrl_195
GGTTTCACTTCGAGACCGGC	Negative_ctrl_196
CCATTCTCAACCGGTCCAAT	Negative_ctrl_197
TGGCGGCCCAAACTTAACAC	Negative_ctrl_198
GGATTGAATGGCTAACGCGG	Negative_ctrl_199
GAATAGATTTGTCAGTTAGG	Negative_ctrl_200
CGGAGGCTAAGCGTCGCAA	nonTarget-1
GCTTCCGCGGCCCGTTCAA	nonTarget-2
TCGTTTCCGCTTAACGGCG	nonTarget-3
TAGGCGCGCCGCTCTCTAC	nonTarget-4
CATATCGGGGCGAGACATG	nonTarget-5
ACTAACGCCGCTCCTACAG	nonTarget-6
GAGGATCATGTCGAGCGCC	nonTarget-7
GGCCCGCATAGGATATCGC	nonTarget-8
AGACAACCGCGGAGAATGC	nonTarget-9
CGGGCGGCTATCGCTGACT	nonTarget-10
GCGGAAATTTTACCGACGA	nonTarget-11
TTACAATCGTCGGTCCAAT	nonTarget-12
CGTGCGTCCCGGGTTACCC	nonTarget-13
GGAGTAACAAGCGGACGGA	nonTarget-14
GAGTGTTATACGCACCGTT	nonTarget-15
AACGGGTTCTCCCGGCTAC	nonTarget-16
AGGAGTCGCCGATACGCGT	nonTarget-17
TCACGTCGTCTCGCGACCA	nonTarget-18
TGTCGGATTCCGCCGCTTA	nonTarget-19
ACGAACTCACACCGCGCGA	nonTarget-20
GCTAGTACGCTCCTCTATA	nonTarget-21
CGCGCTTGGGTTATACGCT	nonTarget-22
TATCTCGAGTGGTAATGCG	nonTarget-23
ATCGACTCGAACTTCGTGT	nonTarget-24
CCGATGGACTATACCGAAC	nonTarget-25
CGTTCGAGTACGACCAGCT	nonTarget-26
GCGACGACTCAACCTAGTC	nonTarget-27
GTCACCGATCGAGAGCTAG	nonTarget-28
TCAACCGACCGTATGGTCA	nonTarget-29
GTATTCGACTCTCAACGCG	nonTarget-30
TAGCCGCCCAGATCGAGCC	nonTarget-31
AATCGACCGACACTAATGT	nonTarget-32
CTTCAGTTCGGCGTAGTCA	nonTarget-33
TGCGATGTCGCTTCAACGT	nonTarget-34
GCCTAATTTCCGGATCAAT	nonTarget-35
GTGGCCGGAACCGTCATAG	nonTarget-36
CCCTCCGAATCGTAACGGA	nonTarget-37
AACGGTACGACAGCGTGTG	nonTarget-38
CATAGTCGACGGCTCGATT	nonTarget-39
ATGGCGCTTCAGTCGTCGG	nonTarget-40
TAATCCGGAAACGCTCGAC	nonTarget-41
GCCGGGCTGACAATTAACG	nonTarget-42
GTCGCCATATGCCGGTGGC	nonTarget-43
GGGCCTATAACACCATCGA	nonTarget-44
GCCGTTCCGAGATACTTGA	nonTarget-45
GGGACGTCGCGAAAATGTA	nonTarget-46
CGGCATACGGGACACACGC	nonTarget-47
GCTCCATCGCCGCGATAAT	nonTarget-48
TCGTATCATCAGCTAGCGC	nonTarget-49
CGATCGAGGTTGCATTCGG	nonTarget-50
TCGACAGTTCGTCCCGAGC	nonTarget-51
GGTAGTATTAATCGCTGAC	nonTarget-52
GAACGCGTGTTTCCTTGCA	nonTarget-53
GACGCTAGGTAACGTAGAG	nonTarget-54
ATTGTTGAGCGGGCGCGCT	nonTarget-55
CGCTATTGAAACCGCCCAC	nonTarget-56
GACACGTCACCGGTCAAAA	nonTarget-57
TTACGATCTAGCGGCGTAG	nonTarget-58
TCGCACGATTGCACCTTGG	nonTarget-59
GTTAGAGACTAGGCGCGCG	nonTarget-60
CTCCGTGCTAACGCGGACG	nonTarget-61
TATCGCGTAGTGCTGACGT	nonTarget-62
ACGCTTGCGTTTAGCGTCC	nonTarget-63
GCGGCCCACGCGTCATCGC	nonTarget-64
GCTCGCCATGTCGGTTCTC	nonTarget-65
ACTAGCCCGAGCAGCTTCG	nonTarget-66
GCAAGGTGTCGGTAACCCT	nonTarget-67
TTCGACGCCATCGTGCTCA	nonTarget-68
CCTGGATACCGCGTGGTTA	nonTarget-69
TAGCCGCCGCTCATTACTT	nonTarget-70
TCGTCCGGGATTACAAAAT	nonTarget-71
AATGCTGCACACGCCGAAT	nonTarget-72
ATCGCTTCCGATTAGTCCG	nonTarget-73
TACCATACCGCGTACCCTT	nonTarget-74
AAGATCCGCGGGTGGCAAC	nonTarget-75
TAGACGTCGTGAGCTTCAC	nonTarget-76
CGCGGACATAGGGCTCTAA	nonTarget-77
GCGCAGATAGCGCGTATCA	nonTarget-78
TTCGCTTCGTAACGAGGAA	nonTarget-79
ACCCCCGATAACTTTTGAC	nonTarget-80
CGTCCATACTGTCGGCTAC	nonTarget-81
TACCATTGCCGGCTCCCTA	nonTarget-82
GGTTCCGTAGGTCGGTATA	nonTarget-83
CTGGCTTGACACGACCGTT	nonTarget-84
GCTAGGTCCGGTAAGTGCG	nonTarget-85
GCACGTAATGTCCGTGGAT	nonTarget-86
AGGCGCGCGAATGTGGCAG	nonTarget-87
CTGCGGAGCGCCCAATATC	nonTarget-88
GTCGAGTGCTCGAACTCCA	nonTarget-89
CGCAGCGGCGTGGGATCGG	nonTarget-90
TCTGTCCTAATTCGGATCG	nonTarget-91
GCGGCGTAATGCTTGAAAG	nonTarget-92
GAACTTAATCCCGTGGCAA	nonTarget-93
CCGTGTTGCTGGATACGCC	nonTarget-94
ACCCTCCGGATACGGACTG	nonTarget-95
CGTTGGACTATGGCGGGTC	nonTarget-96
TACGGGGCGATCATCCACA	nonTarget-97
AGAGTAGTAGACGCCCGGG	nonTarget-98
AGAGCGAATCGATTTCGTG	nonTarget-99
GGCTCGTTCTACGCACTGA	nonTarget-100
CCAGCGCGAGCTTACTCGT	nonTarget-101
GAGTGGTCCCGTACGCAAC	nonTarget-102
AAGACCTTATCGTGCAGCG	nonTarget-103
CGTCGTTTAGCACCCGGCT	nonTarget-104
TTCAGGCTACGGGCGCGGG	nonTarget-105
AATCGGCGACGTTTTAAAT	nonTarget-106
TACCCCTATGGCCGTTCTA	nonTarget-107
ACCCACGCGTATTCCATCT	nonTarget-108
TTGTTGCGTATACGAGACT	nonTarget-109
AACGCCGCTCAAGTTGATA	nonTarget-110
GCAGTACGTATAGACTTAA	nonTarget-111
CGAACCCCGTAGCCAGGCT	nonTarget-112
CTCGGGCGTAAATACTCAT	nonTarget-113
GGGCACCCGGTTCATACGC	nonTarget-114
ACGGCCTAACTTGCTGATA	nonTarget-115
CGGGAGATTAACGTTAATT	nonTarget-116
TCTCGGGTCGACTGCGGAT	nonTarget-117
GCCGGGACCGTTAGGGAAT	nonTarget-118
CAAACCCGAGTGACACGTC	nonTarget-119
TGCGTGAGTATTAACGCTC	nonTarget-120
CTTAACCTATCCGCCAGTA	nonTarget-121
GGCCACGAATTCCGCCGCC	nonTarget-122
[truncated: 2 more rows]

## Sheet: Supp Table 2
Supplemental Table 2: NormZ scores (DMSO vs T0) of the CRISPR/Cas9 screens performed in 22Rv1
GENE	normZ	pval_synth	fdr_synth
POLR2L	-5.317	5.2746e-08	1.74482e-05
CDK4	-5.241	7.98544e-08	1.74482e-05
WRN	-3.6789	0.000117121	0.0129519
ERCC2	-3.6758	0.000118553	0.0129519
BARD1	-3.3266	0.000439562	0.0379669
RPS27A	-3.2481	0.000580892	0.0379669
POLR2I	-3.215	0.000652223	0.0379669
POLD2	-3.1967	0.000695047	0.0379669
FEN1	-2.6603	0.00390355	0.189539
ZRSR2	-2.5639	0.00517517	0.226155
AR	-2.5238	0.0058047	0.230605
XRCC6	-2.4778	0.00660976	0.236366
KAT5	-2.4469	0.00720454	0.236366
PCNA	-2.4289	0.00757235	0.236366
POLR2D	-2.2957	0.0108465	0.315995
GPS1	-2.1841	0.0144775	0.395415
USP7	-2.1536	0.0156358	0.401931
UBA52	-2.0768	0.01891	0.45617
VHL	-2.0572	0.0198335	0.45617
FAAP100	-1.9234	0.0272149	0.594646
HUWE1	-1.8979	0.0288546	0.600451
BRCA1	-1.8218	0.0342427	0.616755
RPA3	-1.8193	0.0344328	0.616755
PRPF19	-1.81	0.0351479	0.616755
COPS4	-1.7982	0.0360727	0.616755
HIST4H4	-1.7904	0.0366948	0.616755
COPS6	-1.7312	0.041708	0.665686
RAD51C	-1.7207	0.0426526	0.665686
HIST2H4B	-1.7016	0.0444152	0.669291
RFC5	-1.6802	0.0464592	0.676756
HIST1H2BN	-1.6285	0.0517095	0.709927
DNA2	-1.6259	0.0519855	0.709927
CCNH	-1.5778	0.0573058	0.758867
POLR2C	-1.5336	0.062564	0.804132
DDB1	-1.4836	0.0689575	0.81398
SLC30A9	-1.4797	0.0694767	0.81398
PPP4C	-1.4715	0.070578	0.81398
XRCC5	-1.47	0.0707809	0.81398
STK11	-1.4375	0.075288	0.843612
PRKDC	-1.3967	0.0812519	0.870374
POLD4	-1.3446	0.0893772	0.870374
PNKP	-1.3386	0.0903505	0.870374
POLR2K	-1.3378	0.0904808	0.870374
RAD50	-1.3366	0.0906766	0.870374
COPS8	-1.3286	0.09199	0.870374
HIST1H2BJ	-1.2985	0.0970578	0.870374
COPS2	-1.2947	0.0977119	0.870374
SUMO2	-1.2692	0.102185	0.870374
UBE2T	-1.2622	0.103438	0.870374
BRCA2	-1.2409	0.107321	0.870374
RNF168	-1.238	0.107858	0.870374
HIST1H4K	-1.2301	0.10933	0.870374
SLX4	-1.2296	0.109423	0.870374
XRCC3	-1.2169	0.111821	0.870374
POLD3	-1.19	0.117023	0.870374
DCLRE1B	-1.1501	0.125051	0.870374
XAB2	-1.1407	0.126997	0.870374
RAD51	-1.1398	0.127185	0.870374
RTEL1	-1.12	0.131357	0.870374
POLR2B	-1.1087	0.13378	0.870374
RBBP8	-1.0698	0.142355	0.870374
POLE2	-1.0679	0.142783	0.870374
POLE	-1.0418	0.148752	0.870374
ERCC3	-1.0386	0.149495	0.870374
MMS19	-1.0314	0.151177	0.870374
POLR2A	-1.0102	0.1562	0.870374
POLR2F	-1.0015	0.158293	0.870374
UBE2I	-0.9877	0.16165	0.870374
POLR2G	-0.9843	0.162484	0.870374
MTOR	-0.9712	0.165724	0.870374
PIK3CA	-0.9337	0.175229	0.870374
MUS81	-0.9317	0.175746	0.870374
POLD1	-0.8965	0.184993	0.870374
POLR2J	-0.8917	0.186277	0.870374
RBX1	-0.8795	0.189565	0.870374
NHEJ1	-0.8794	0.189592	0.870374
ATR	-0.87	0.19215	0.870374
FANCF	-0.8607	0.194702	0.870374
RNF8	-0.8398	0.20051	0.870374
HIST1H2BL	-0.8394	0.200622	0.870374
CHEK1	-0.8278	0.203892	0.870374
HUS1	-0.7989	0.212174	0.870374
RIF1	-0.7835	0.216667	0.870374
FAAP24	-0.7776	0.218402	0.870374
UBE2N	-0.7719	0.220087	0.870374
NF1	-0.7633	0.222642	0.870374
ZNF830	-0.7501	0.226597	0.870374
RAD51B	-0.7403	0.229559	0.870374
LIG4	-0.72	0.235762	0.870374
GTF2H1	-0.69	0.245097	0.870374
SETD2	-0.6746	0.249965	0.870374
AKT2	-0.6712	0.251047	0.870374
UBC	-0.6631	0.253633	0.870374
SEM1	-0.6515	0.257362	0.870374
SMARCB1	-0.6478	0.258557	0.870374
MRE11	-0.6471	0.258784	0.870374
RAD51D	-0.6409	0.260794	0.870374
MDM2	-0.6106	0.270732	0.870374
HNF1A	-0.6006	0.274053	0.870374
FANCB	-0.55	0.29116	0.870374
HIST1H2BI	-0.55	0.29116	0.870374
LIG3	-0.55	0.29116	0.870374
H2AFX	-0.5386	0.295081	0.870374
HIST2H4A	-0.4991	0.308854	0.870374
XRCC4	-0.4947	0.310406	0.870374
RFC2	-0.49	0.312067	0.870374
HIST2H2BE	-0.48	0.315614	0.870374
CENPS	-0.47	0.319178	0.870374
ERCC6	-0.4682	0.319821	0.870374
ARID2	-0.46	0.322758	0.870374
NSD2	-0.4445	0.328341	0.870374
HIST3H2BB	-0.44	0.329969	0.870374
RFC1	-0.4288	0.334034	0.870374
MYC	-0.4135	0.33962	0.870374
AQR	-0.41	0.340903	0.870374
GTF2H2C	-0.4073	0.341894	0.870374
RFC4	-0.3897	0.348379	0.870374
HIST1H4E	-0.38	0.351973	0.870374
FANCI	-0.36	0.359424	0.870374
FAAP20	-0.36	0.359424	0.870374
EXO1	-0.3492	0.36347	0.870374
NF2	-0.3407	0.366665	0.870374
RNASEH2A	-0.3317	0.370058	0.870374
BLM	-0.33	0.3707	0.870374
APC	-0.32	0.374484	0.870374
MUTYH	-0.31	0.37828	0.870374
GTF2H4	-0.31	0.37828	0.870374
HMGB1	-0.29	0.385908	0.870374
RPA1	-0.2854	0.387669	0.870374
CDK7	-0.2628	0.396352	0.870374
POLR2E	-0.2584	0.398049	0.870374
RFC3	-0.25	0.401294	0.870374
ISY1	-0.24	0.405165	0.870374
UBB	-0.2241	0.41134	0.870374
FANCE	-0.22	0.412936	0.870374
BUB1B	-0.21	0.416834	0.870374
ATRIP	-0.1891	0.425007	0.870374
ATM	-0.18	0.428576	0.870374
FANCG	-0.18	0.428576	0.870374
PALB2	-0.1699	0.432544	0.870374
XRCC1	-0.1653	0.434354	0.870374
ERCC4	-0.1607	0.436165	0.870374
ATRX	-0.16	0.436441	0.870374
HRAS	-0.15	0.440382	0.870374
SPOP	-0.1196	0.4524	0.870374
POLK	-0.1195	0.45244	0.870374
ERBB4	-0.11	0.456205	0.870374
BABAM1	-0.11	0.456205	0.870374
PPP4R2	-0.078	0.468914	0.870374
BABAM2	-0.0749	0.470147	0.870374
POLR2H	-0.06	0.476078	0.870374
UIMC1	-0.049	0.48046	0.870374
MSH4	-0.03	0.488034	0.870374
HERC2	-0.0252	0.489948	0.870374
SMARCA4	-0.02	0.492022	0.870374
EGFR	-0.01	0.496011	0.870374
FANCL	-0.01	0.496011	0.870374
NFKB1	0.01	0.503989	0.870374
ABRAXAS1	0.0193	0.507699	0.870374
BRIP1	0.0246	0.509813	0.870374
GTF2H5	0.03	0.511966	0.870374
POLN	0.03	0.511966	0.870374
HIST1H2BD	0.0424	0.51691	0.870374
BRCC3	0.05	0.519939	0.870374
PPIE	0.0506	0.520178	0.870374
RAD23B	0.06	0.523922	0.870374
MNAT1	0.0638	0.525435	0.870374
GTF2H2	0.0756	0.530131	0.870374
COPS7A	0.08	0.531881	0.870374
DDB2	0.0907	0.536135	0.870374
HMGN1	0.0908	0.536174	0.870374
FIGNL2	0.0972	0.538716	0.870374
HIST1H4C	0.1	0.539828	0.870374
HMGA1	0.1091	0.543438	0.870374
TNFRSF14	0.11	0.543795	0.870374
HIST1H4B	0.1169	0.54653	0.870374
ERCC1	0.1277	0.550807	0.870374
AKT1	0.13	0.551717	0.870374
HELB	0.13	0.551717	0.870374
POLE3	0.13	0.551717	0.870374
TP53BP1	0.1337	0.55318	0.870374
SSBP1	0.14	0.55567	0.870374
USP47	0.1407	0.555947	0.870374
CUL4B	0.1472	0.558513	0.870374
HMGA2	0.15	0.559618	0.870374
NBN	0.17	0.567495	0.870374
FANCA	0.19	0.575345	0.870374
USP1	0.19	0.575345	0.870374
SMUG1	0.2	0.57926	0.870374
TOP3B	0.2095	0.582971	0.870374
MLH3	0.22	0.587064	0.870374
PARP2	0.24	0.594835	0.870374
CENPX	0.24	0.594835	0.870374
SIRT1	0.26	0.602568	0.870374
HIST1H2BF	0.27	0.60642	0.870374
ERBB3	0.27	0.60642	0.870374
NTHL1	0.2857	0.612446	0.870374
ERCC5	0.29	0.614092	0.870374
ALK	0.3	0.617911	0.870374
GTF2H3	0.3001	0.61795	0.870374
SLX1B	0.3088	0.621263	0.870374
ESR1	0.31	0.62172	0.870374
UNG	0.3101	0.621758	0.870374
TDP2	0.3146	0.623467	0.870374
RAD54L	0.32	0.625516	0.870374
EXO5	0.32	0.625516	0.870374
NRAS	0.32	0.625516	0.870374
ERCC8	0.3206	0.625743	0.870374
CHD1L	0.33	0.6293	0.870374
XRCC2	0.33	0.6293	0.870374
RAD51AP1	0.3322	0.630131	0.870374
RECQL4	0.3494	0.636605	0.870374
PIK3R1	0.35	0.636831	0.870374
MPG	0.35	0.636831	0.870374
PIK3CG	0.35	0.636831	0.870374
COPS3	0.3599	0.640539	0.870374
COPS5	0.36	0.640576	0.870374
ERBB2	0.36	0.640576	0.870374
PDGFRA	0.3696	0.64416	0.870374
MAPK8	0.3703	0.644421	0.870374
XPA	0.3717	0.644942	0.870374
HIST1H4J	0.38	0.648027	0.870374
HIST1H2BG	0.38	0.648027	0.870374
POLG	0.3934	0.652988	0.870374
MBD4	0.3976	0.654537	0.870374
MAP2K1	0.3991	0.65509	0.870374
HIST1H2BK	0.4	0.655422	0.870374
HIST1H2BE	0.4	0.655422	0.870374
OGG1	0.405	0.657261	0.870374
HIST1H2BA	0.41	0.659097	0.870374
SRC	0.41	0.659097	0.870374
RPA2	0.43	0.666402	0.870374
NTRK1	0.43	0.666402	0.870374
TOP3A	0.4399	0.669995	0.870374
FBXO18	0.44	0.670031	0.870374
POLB	0.44	0.670031	0.870374
TREX1	0.4492	0.673356	0.870374
APEX2	0.45	0.673645	0.870374
ESR2	0.4501	0.673681	0.870374
PMS1	0.4504	0.673789	0.870374
POLQ	0.4569	0.676129	0.870374
FIGNL1	0.46	0.677242	0.870374
PRMT6	0.47	0.680822	0.870374
FAM46C	0.4701	0.680858	0.870374
NEIL1	0.4701	0.680858	0.870374
RAD23A	0.48	0.684386	0.870374
RELA	0.48	0.684386	0.870374
JUN	0.4825	0.685275	0.870374
HIST1H2BB	0.49	0.687933	0.870374
NEIL2	0.4904	0.688075	0.870374
NEIL3	0.4904	0.688075	0.870374
RPA4	0.5	0.691462	0.870374
HIST3H3	0.5	0.691462	0.870374
HIST1H2BC	0.5048	0.69315	0.870374
POLM	0.51	0.694974	0.870374
MSH2	0.51	0.694974	0.870374
TSC2	0.52	0.698468	0.870374
HIST1H4I	0.5201	0.698503	0.870374
ABL1	0.5362	0.70409	0.870374
RAD54B	0.54	0.705401	0.870374
BRAF	0.54	0.705401	0.870374
PARP3	0.5419	0.706056	0.870374
POLE4	0.55	0.70884	0.870374
FANCC	0.55	0.70884	0.870374
MAP3K1	0.5597	0.712158	0.870374
NR3C2	0.56	0.71226	0.870374
NOTCH2	0.56	0.71226	0.870374
PARP1	0.5678	0.714915	0.870374
UVSSA	0.57	0.715661	0.870374
ARID1A	0.575	0.717354	0.870374
Negative_ctrl_49	0.5751	0.717388	0.870374
TDP1	0.58	0.719043	0.870374
EME1	0.58	0.719043	0.870374
FANCD2	0.5907	0.722639	0.870374
Negative_ctrl_78	0.5965	0.724579	0.870374
Negative_ctrl_46	0.6052	0.727477	0.870374
Negative_ctrl_17	0.6104	0.729202	0.870374
Negative_ctrl_11	0.6197	0.732272	0.870374
USP45	0.6197	0.732272	0.870374
PARP4	0.62	0.732371	0.870374
HUS1B	0.6201	0.732404	0.870374
TSC1	0.6207	0.732601	0.870374
Negative_ctrl_63	0.6209	0.732667	0.870374
RAD52	0.6221	0.733062	0.870374
POLL	0.6305	0.735816	0.870374
Negative_ctrl_47	0.634	0.73696	0.870374
Negative_ctrl_42	0.636	0.737612	0.870374
SUMO3	0.6365	0.737775	0.870374
Negative_ctrl_14	0.6438	0.740147	0.870374
Negative_ctrl_31	0.644	0.740212	0.870374
MET	0.6446	0.740407	0.870374
Negative_ctrl_12	0.6461	0.740893	0.870374
Negative_ctrl_65	0.6465	0.741022	0.870374
Negative_ctrl_45	0.6467	0.741087	0.870374
Negative_ctrl_74	0.6477	0.74141	0.870374
CDKN2A	0.6481	0.74154	0.870374
Negative_ctrl_53	0.6491	0.741863	0.870374
Negative_ctrl_30	0.6492	0.741895	0.870374
RET	0.65	0.742154	0.870374
MLH1	0.65	0.742154	0.870374
Negative_ctrl_57	0.6513	0.742574	0.870374
Negative_ctrl_44	0.6518	0.742735	0.870374
Negative_ctrl_28	0.6539	0.743412	0.870374
Negative_ctrl_21	0.659	0.745052	0.870374
Negative_ctrl_29	0.6615	0.745854	0.870374
Negative_ctrl_77	0.6618	0.74595	0.870374
Negative_ctrl_69	0.6627	0.746239	0.870374
Negative_ctrl_38	0.6631	0.746367	0.870374
Negative_ctrl_81	0.6632	0.746399	0.870374
Negative_ctrl_75	0.6654	0.747103	0.870374
Negative_ctrl_20	0.6659	0.747262	0.870374
Negative_ctrl_60	0.6662	0.747358	0.870374
Negative_ctrl_5	0.6672	0.747678	0.870374
Negative_ctrl_4	0.6672	0.747678	0.870374
Negative_ctrl_64	0.6679	0.747901	0.870374
Negative_ctrl_50	0.6684	0.748061	0.870374
Negative_ctrl_79	0.6695	0.748412	0.870374
Negative_ctrl_68	0.6698	0.748507	0.870374
Negative_ctrl_9	0.6699	0.748539	0.870374
TEX15	0.67	0.748571	0.870374
PARPBP	0.67	0.748571	0.870374
APEX1	0.6711	0.748922	0.870374
Negative_ctrl_15	0.6725	0.749367	0.870374
Negative_ctrl_48	0.6751	0.750194	0.870374
Negative_ctrl_36	0.6754	0.750289	0.870374
Negative_ctrl_41	0.6756	0.750353	0.870374
Negative_ctrl_61	0.6794	0.751558	0.870374
Negative_ctrl_76	0.6799	0.751716	0.870374
HIST1H4F	0.68	0.751748	0.870374
ATXN3	0.6815	0.752222	0.870374
Negative_ctrl_71	0.682	0.752381	0.870374
Negative_ctrl_8	0.6826	0.75257	0.870374
Negative_ctrl_27	0.6834	0.752823	0.870374
Negative_ctrl_22	0.6841	0.753044	0.870374
Negative_ctrl_35	0.6844	0.753139	0.870374
Negative_ctrl_23	0.6846	0.753202	0.870374
Negative_ctrl_43	0.685	0.753328	0.870374
Negative_ctrl_19	0.6858	0.75358	0.870374
Negative_ctrl_25	0.6858	0.75358	0.870374
Negative_ctrl_59	0.6861	0.753675	0.870374
Negative_ctrl_56	0.6861	0.753675	0.870374
TP73	0.6866	0.753833	0.870374
Negative_ctrl_72	0.6868	0.753896	0.870374
Negative_ctrl_40	0.6877	0.754179	0.870374
Negative_ctrl_73	0.6884	0.7544	0.870374
Negative_ctrl_1	0.6893	0.754683	0.870374
Negative_ctrl_3	0.6896	0.754777	0.870374
RNF111	0.69	0.754903	0.870374
FANCM	0.69	0.754903	0.870374
SUMO1	0.6901	0.754934	0.870374
Negative_ctrl_6	0.6905	0.75506	0.870374
Negative_ctrl_37	0.6914	0.755343	0.870374
Negative_ctrl_13	0.693	0.755845	0.870374
Negative_ctrl_62	0.6936	0.756033	0.870374
Negative_ctrl_70	0.6938	0.756096	0.870374
Negative_ctrl_39	0.6956	0.75666	0.870374
Negative_ctrl_26	0.6959	0.756754	0.870374
Negative_ctrl_54	0.696	0.756786	0.870374
Negative_ctrl_33	0.6994	0.757849	0.870374
PGR	0.7	0.758036	0.870374
Negative_ctrl_58	0.7009	0.758317	0.870374
Negative_ctrl_16	0.7017	0.758567	0.870374
Negative_ctrl_32	0.7074	0.760341	0.870374
FIGN	0.7089	0.760807	0.870374
Negative_ctrl_66	0.7124	0.761891	0.870374
Negative_ctrl_80	0.7157	0.762912	0.870374
COPS7B	0.7182	0.763683	0.870374
Negative_ctrl_51	0.7195	0.764084	0.870374
KRAS	0.7197	0.764145	0.870374
Negative_ctrl_55	0.7198	0.764176	0.870374
DCLRE1C	0.72	0.764238	0.870374
Negative_ctrl_24	0.7208	0.764484	0.870374
Negative_ctrl_10	0.7211	0.764576	0.870374
Negative_ctrl_2	0.7249	0.765743	0.870374
Negative_ctrl_7	0.7254	0.765897	0.870374
WT1	0.7257	0.765989	0.870374
MAP4K3	0.73	0.767305	0.870374
Negative_ctrl_67	0.7364	0.769256	0.870374
Negative_ctrl_34	0.7409	0.770623	0.870374
Negative_ctrl_18	0.7495	0.773222	0.870374
HIST1H4A	0.7499	0.773343	0.870374
AXIN1	0.7506	0.773553	0.870374
LIG1	0.7529	0.774245	0.870374
Negative_ctrl_52	0.7538	0.774515	0.870374
SPIDR	0.7697	0.779261	0.870374
MSH5	0.77	0.77935	0.870374
HIST1H2BM	0.79	0.785236	0.870374
MSH3	0.79	0.785236	0.870374
KDM1A	0.7962	0.787042	0.870374
HIST1H2BH	0.8	0.788145	0.870374
FAN1	0.8	0.788145	0.870374
SIRT6	0.8039	0.789273	0.870374
EPCAM	0.804	0.789302	0.870374
NOTCH1	0.81	0.79103	0.870374
EZH2	0.8106	0.791202	0.870374
NFKBIA	0.82	0.793892	0.870374
NR3C1	0.82	0.793892	0.870374
CUL4A	0.8203	0.793977	0.870374
GADD45A	0.8228	0.794689	0.870374
CTNNB1	0.8471	0.80153	0.872162
ZBTB32	0.8479	0.801753	0.872162
MAP2K4	0.8499	0.80231	0.872162
MYD88	0.88	0.81057	0.875377
CHEK2	0.89	0.813267	0.875377
JAK1	0.89	0.813267	0.875377
RB1	0.8986	0.815567	0.875377
MSH6	0.9032	0.81679	0.875377
CDK12	0.9063	0.817611	0.875377
JAK2	0.9188	0.8209	0.875377
AXIN2	0.9203	0.821292	0.875377
EP300	0.94	0.826391	0.878669
FGFR3	0.9491	0.828715	0.879001
CDH1	0.9634	0.832327	0.880282
HIST1H2BO	0.9699	0.833952	0.880282
TNFAIP3	0.995	0.840132	0.883816
MDC1	1	0.841345	0.883816
TP53	1.01	0.843752	0.88422
MAP2K2	1.0299	0.848472	0.885777
SLX1A	1.0334	0.849292	0.885777
PIAS4	1.0481	0.852704	0.887218
TERF2IP	1.0616	0.855791	0.887278
CHRAC1	1.078	0.859483	0.887278
PAXIP1	1.0855	0.86115	0.887278
HIST1H4L	1.0924	0.862671	0.887278
TDG	1.1065	0.865745	0.887278
PTEN	1.1083	0.866134	0.887278
TCEA1	1.1314	0.871057	0.887278
DCLRE1A	1.1356	0.871938	0.887278
CCNO	1.1364	0.872105	0.887278
HIST1H4D	1.141	0.873065	0.887278
XPC	1.1568	0.876323	0.88766
CETN2	1.1626	0.877504	0.88766
CDKN1B	1.1995	0.884833	0.893007
CDKN1A	1.2465	0.89371	0.899887
FGFR2	1.2699	0.89794	0.902068
PMS2	1.3303	0.90829	0.910374
HIST1H4H	1.3753	0.915481	0.915481

## Sheet: Supp Table 3
Supplemental Table 3: NormZ scores (OLA vs DMSO) of the CRISPR/Cas9 screens performed in 22Rv1
GENE	normZ	pval_synth	fdr_synth
RNASEH2A	-3.5324	0.000205903	0.0899796
LIG1	-3.2478	0.000581505	0.127059
CCNO	-3.0819	0.00102842	0.133308
USP7	-3.025	0.00124317	0.133308
MUS81	-2.9626	0.00152526	0.133308
ATM	-2.526	0.00576847	0.420137
MDC1	-2.3811	0.00863051	0.49779
COPS5	-2.361	0.00911287	0.49779
BUB1B	-2.211	0.0135179	0.627902
HIST1H4H	-2.1593	0.0154135	0.627902
RNF8	-2.1493	0.0158053	0.627902
EXO1	-2.0776	0.0188731	0.647459
HIST3H2BB	-2.0524	0.0200654	0.647459
UVSSA	-2.0083	0.0223057	0.647459
EME1	-1.9758	0.0240887	0.647459
POLR2K	-1.9707	0.0243791	0.647459
TERF2IP	-1.9409	0.0261352	0.647459
RPA2	-1.9276	0.0269524	0.647459
FANCE	-1.9087	0.0281504	0.647459
FANCD2	-1.8415	0.0327742	0.716115
HIST1H4C	-1.8047	0.0355608	0.735137
NEIL1	-1.7865	0.0370092	0.735137
RELA	-1.7454	0.0404576	0.754751
BABAM1	-1.7275	0.042039	0.754751
FANCM	-1.6965	0.0448956	0.754751
POLR2A	-1.6964	0.0449051	0.754751
RBBP8	-1.6451	0.0499746	0.808848
CHD1L	-1.6018	0.0545999	0.847274
HIST1H4D	-1.5871	0.056245	0.847274
TCEA1	-1.5612	0.0592383	0.847274
COPS6	-1.5539	0.0601041	0.847274
PAXIP1	-1.5305	0.0629465	0.859613
HIST2H2BE	-1.4188	0.0779787	0.881461
PPP4C	-1.3782	0.0840708	0.881461
SEM1	-1.374	0.0847208	0.881461
FANCL	-1.363	0.0864413	0.881461
APEX1	-1.3474	0.0889257	0.881461
RAD51B	-1.3419	0.0898142	0.881461
PMS2	-1.3276	0.0921551	0.881461
APC	-1.3149	0.0942718	0.881461
RAD51	-1.2866	0.0991169	0.881461
PTEN	-1.248	0.106016	0.881461
CCNH	-1.2383	0.107802	0.881461
XRCC3	-1.2367	0.108099	0.881461
RNF168	-1.2319	0.108993	0.881461
VHL	-1.2129	0.112584	0.881461
COPS2	-1.1986	0.115342	0.881461
CENPX	-1.1969	0.115673	0.881461
RFC1	-1.1883	0.117358	0.881461
RPA3	-1.1865	0.117712	0.881461
AXIN1	-1.1338	0.128439	0.881461
GTF2H2C	-1.1313	0.128964	0.881461
DNA2	-1.123	0.130719	0.881461
POLD3	-1.1214	0.131059	0.881461
COPS3	-1.1116	0.133155	0.881461
POLE3	-1.0647	0.143506	0.881461
POLR2I	-1.0556	0.145576	0.881461
MAP2K2	-1.0324	0.150942	0.881461
MTOR	-1.0189	0.154125	0.881461
ATR	-0.9875	0.161699	0.881461
CETN2	-0.9518	0.170599	0.881461
NBN	-0.9451	0.172304	0.881461
CHRAC1	-0.9437	0.172661	0.881461
PARP3	-0.9395	0.173737	0.881461
MLH1	-0.9309	0.175953	0.881461
USP1	-0.9188	0.1791	0.881461
MDM2	-0.9158	0.179886	0.881461
FGFR2	-0.8924	0.186089	0.881461
PNKP	-0.8825	0.188753	0.881461
FAN1	-0.8506	0.197496	0.881461
ZBTB32	-0.813	0.208109	0.881461
MYC	-0.8108	0.20874	0.881461
CDK7	-0.796	0.213016	0.881461
PIK3CG	-0.7949	0.213336	0.881461
HIST3H3	-0.7861	0.215904	0.881461
HIST1H2BC	-0.7827	0.216902	0.881461
UBE2N	-0.7744	0.219347	0.881461
NF1	-0.7726	0.21988	0.881461
RET	-0.7652	0.222076	0.881461
CDKN1B	-0.7537	0.225515	0.881461
TSC1	-0.7472	0.227471	0.881461
XPC	-0.7387	0.230045	0.881461
HIST1H4J	-0.7265	0.233766	0.881461
POLR2G	-0.7213	0.235362	0.881461
NOTCH1	-0.7005	0.241808	0.881461
SUMO3	-0.6991	0.242245	0.881461
ZRSR2	-0.6929	0.244186	0.881461
POLR2J	-0.6921	0.244437	0.881461
SPIDR	-0.6918	0.244531	0.881461
ERCC4	-0.6723	0.250696	0.881461
GADD45A	-0.6697	0.251525	0.881461
RAD52	-0.6635	0.253505	0.881461
MAP4K3	-0.6534	0.256749	0.881461
XRCC2	-0.651	0.257523	0.881461
ERCC3	-0.6316	0.263824	0.881461
TREX1	-0.6175	0.268452	0.881461
EP300	-0.5787	0.281396	0.881461
RECQL4	-0.5395	0.294771	0.881461
HIST1H4A	-0.5364	0.295841	0.881461
CDH1	-0.5264	0.299305	0.881461
RAD51D	-0.5207	0.301288	0.881461
RB1	-0.4834	0.314406	0.881461
ISY1	-0.4828	0.314619	0.881461
POLD2	-0.4797	0.31572	0.881461
ERBB3	-0.4797	0.31572	0.881461
XPA	-0.4505	0.326175	0.881461
NFKBIA	-0.438	0.330693	0.881461
HIST1H2BD	-0.4348	0.331854	0.881461
SMARCB1	-0.4336	0.332289	0.881461
XRCC1	-0.4087	0.34138	0.881461
SLX4	-0.4023	0.343732	0.881461
RTEL1	-0.3973	0.345573	0.881461
POLR2E	-0.3946	0.346569	0.881461
ATRIP	-0.385	0.350119	0.881461
JAK1	-0.381	0.351602	0.881461
MAPK8	-0.3774	0.352938	0.881461
ARID1A	-0.3744	0.354053	0.881461
MRE11	-0.3676	0.356586	0.881461
RAD23A	-0.3596	0.359573	0.881461
HIST1H2BM	-0.3564	0.360771	0.881461
RFC3	-0.3498	0.363244	0.881461
HIST1H2BK	-0.3476	0.36407	0.881461
RNF111	-0.3373	0.367945	0.881461
FANCA	-0.3213	0.373992	0.881461
PIK3R1	-0.3121	0.377482	0.881461
BRCA2	-0.3031	0.380907	0.881461
SRC	-0.2998	0.382165	0.881461
LIG3	-0.2991	0.382432	0.881461
MSH6	-0.2911	0.385487	0.881461
SMARCA4	-0.283	0.388588	0.881461
ESR2	-0.2801	0.3897	0.881461
WRN	-0.2793	0.390007	0.881461
SLX1A	-0.2701	0.393542	0.881461
EZH2	-0.2606	0.3972	0.881461
HIST1H4L	-0.2527	0.40025	0.881461
BRCA1	-0.2483	0.401951	0.881461
COPS7B	-0.2292	0.409357	0.881461
PIK3CA	-0.2223	0.41204	0.881461
MAP3K1	-0.2201	0.412897	0.881461
POLB	-0.2178	0.413792	0.881461
CTNNB1	-0.2176	0.41387	0.881461
POLQ	-0.2136	0.415429	0.881461
EPCAM	-0.2128	0.415741	0.881461
BRAF	-0.2017	0.420076	0.881461
FAAP24	-0.1974	0.421757	0.881461
HIST1H2BE	-0.1967	0.422031	0.881461
TNFRSF14	-0.1964	0.422149	0.881461
AXIN2	-0.1914	0.424106	0.881461
TOP3A	-0.183	0.427399	0.881461
HIST1H2BO	-0.1793	0.428851	0.881461
FIGN	-0.1699	0.432544	0.881461
KDM1A	-0.1691	0.432859	0.881461
UBE2T	-0.1599	0.43648	0.881461
DCLRE1B	-0.1491	0.440737	0.881461
UNG	-0.1402	0.444251	0.881461
NEIL3	-0.1397	0.444449	0.881461
SUMO1	-0.134	0.446701	0.881461
GTF2H5	-0.1313	0.447769	0.881461
NFKB1	-0.1303	0.448165	0.881461
MNAT1	-0.1122	0.455332	0.881461
RAD54L	-0.1066	0.457553	0.881461
FANCB	-0.0904	0.463985	0.881461
AKT1	-0.0798	0.468198	0.881461
RPA4	-0.0774	0.469153	0.881461
NOTCH2	-0.0698	0.472176	0.881461
POLM	-0.055	0.478069	0.881461
FBXO18	-0.0494	0.4803	0.881461
GTF2H2	-0.0416	0.483409	0.881461
FANCC	-0.0401	0.484007	0.881461
Negative_ctrl_18	-0.0202	0.491942	0.881461
USP47	-0.019	0.492421	0.881461
RBX1	-0.0167	0.493338	0.881461
PARP2	-0.0056	0.497766	0.881461
Negative_ctrl_33	-0.005	0.498005	0.881461
Negative_ctrl_38	0.0076	0.503032	0.881461
NR3C1	0.01	0.503989	0.881461
XRCC4	0.0112	0.504468	0.881461
RAD23B	0.0122	0.504867	0.881461
POLE	0.0163	0.506502	0.881461
ERBB4	0.0308	0.512285	0.881461
Negative_ctrl_71	0.0395	0.515754	0.881461
Negative_ctrl_34	0.0421	0.516791	0.881461
Negative_ctrl_48	0.0439	0.517508	0.881461
Negative_ctrl_1	0.0441	0.517588	0.881461
CDK12	0.0486	0.519381	0.881461
Negative_ctrl_20	0.0564	0.522488	0.881461
MUTYH	0.0579	0.523086	0.881461
UBE2I	0.0629	0.525077	0.881461
Negative_ctrl_55	0.0635	0.525316	0.881461
HRAS	0.0681	0.527147	0.881461
Negative_ctrl_51	0.0688	0.527426	0.881461
MBD4	0.0692	0.527585	0.881461
TSC2	0.0701	0.527943	0.881461
Negative_ctrl_26	0.0712	0.528381	0.881461
Negative_ctrl_79	0.0746	0.529734	0.881461
DCLRE1C	0.08	0.531881	0.881461
ARID2	0.0812	0.532359	0.881461
Negative_ctrl_58	0.0896	0.535697	0.881461
Negative_ctrl_2	0.0917	0.536532	0.881461
Negative_ctrl_31	0.0932	0.537128	0.881461
Negative_ctrl_73	0.1008	0.540145	0.881461
Negative_ctrl_39	0.1026	0.54086	0.881461
Negative_ctrl_56	0.1031	0.541058	0.881461
Negative_ctrl_43	0.1047	0.541693	0.881461
AQR	0.1059	0.542169	0.881461
Negative_ctrl_29	0.1065	0.542407	0.881461
Negative_ctrl_45	0.1128	0.544905	0.881461
Negative_ctrl_22	0.1155	0.545976	0.881461
CENPS	0.116	0.546174	0.881461
Negative_ctrl_4	0.1216	0.548392	0.881461
MSH3	0.123	0.548946	0.881461
Negative_ctrl_37	0.1251	0.549778	0.881461
ESR1	0.1288	0.551242	0.881461
Negative_ctrl_69	0.1306	0.551954	0.881461
Negative_ctrl_57	0.1317	0.552389	0.881461
Negative_ctrl_80	0.1331	0.552943	0.881461
Negative_ctrl_40	0.1333	0.553022	0.881461
PARPBP	0.1363	0.554208	0.881461
Negative_ctrl_24	0.1406	0.555907	0.881461
Negative_ctrl_8	0.1442	0.557329	0.881461
UBB	0.1477	0.55871	0.881461
Negative_ctrl_17	0.1496	0.55946	0.881461
Negative_ctrl_47	0.1531	0.56084	0.881461
Negative_ctrl_52	0.1531	0.56084	0.881461
Negative_ctrl_42	0.1537	0.561077	0.881461
PRPF19	0.1569	0.562338	0.881461
Negative_ctrl_72	0.1592	0.563244	0.881461
TP73	0.1592	0.563244	0.881461
Negative_ctrl_70	0.1607	0.563835	0.881461
Negative_ctrl_32	0.1607	0.563835	0.881461
Negative_ctrl_54	0.1645	0.565331	0.881461
TNFAIP3	0.1646	0.565371	0.881461
Negative_ctrl_16	0.1656	0.565764	0.881461
Negative_ctrl_76	0.1669	0.566276	0.881461
Negative_ctrl_10	0.167	0.566315	0.881461
Negative_ctrl_27	0.1672	0.566394	0.881461
Negative_ctrl_50	0.1673	0.566433	0.881461
Negative_ctrl_62	0.1682	0.566787	0.881461
Negative_ctrl_65	0.1707	0.56777	0.881461
Negative_ctrl_46	0.1708	0.567809	0.881461
Negative_ctrl_53	0.1722	0.56836	0.881461
PALB2	0.1736	0.56891	0.881461
TOP3B	0.1745	0.569264	0.881461
Negative_ctrl_81	0.1749	0.569421	0.881461
SIRT6	0.176	0.569853	0.881461
Negative_ctrl_44	0.1785	0.570835	0.881461
BLM	0.1794	0.571188	0.881461
UIMC1	0.1794	0.571188	0.881461
MYD88	0.1799	0.571384	0.881461
PARP4	0.1803	0.571541	0.881461
Negative_ctrl_30	0.1817	0.572091	0.881461
MMS19	0.1837	0.572876	0.881461
Negative_ctrl_23	0.1839	0.572954	0.881461
FANCI	0.1863	0.573895	0.881461
XRCC6	0.1871	0.574209	0.881461
Negative_ctrl_66	0.1907	0.57562	0.881461
ERCC5	0.1909	0.575698	0.881461
POLG	0.1909	0.575698	0.881461
Negative_ctrl_7	0.1924	0.576286	0.881461
Negative_ctrl_11	0.1936	0.576755	0.881461
Negative_ctrl_59	0.1937	0.576795	0.881461
TEX15	0.1984	0.578634	0.881461
Negative_ctrl_14	0.2015	0.579846	0.881461
Negative_ctrl_15	0.202	0.580042	0.881461
PPIE	0.2029	0.580393	0.881461
Negative_ctrl_68	0.2052	0.581292	0.881461
TDG	0.2067	0.581878	0.881461
JUN	0.2105	0.583361	0.881461
Negative_ctrl_64	0.2128	0.584259	0.881461
ZNF830	0.2134	0.584493	0.881461
Negative_ctrl_25	0.2141	0.584765	0.881461
Negative_ctrl_19	0.2143	0.584843	0.881461
Negative_ctrl_21	0.2144	0.584882	0.881461
Negative_ctrl_77	0.2147	0.584999	0.881461
HMGA2	0.2149	0.585077	0.881461
Negative_ctrl_75	0.2155	0.585311	0.881461
Negative_ctrl_63	0.2164	0.585662	0.881461
Negative_ctrl_74	0.218	0.586285	0.881461
Negative_ctrl_41	0.2188	0.586597	0.881461
Negative_ctrl_78	0.2211	0.587493	0.881461
JAK2	0.2217	0.587726	0.881461
Negative_ctrl_12	0.2275	0.589983	0.881461
Negative_ctrl_28	0.2335	0.592313	0.881461
Negative_ctrl_6	0.2343	0.592624	0.881461
Negative_ctrl_3	0.2368	0.593594	0.881461
Negative_ctrl_13	0.2392	0.594525	0.881461
HUS1B	0.241	0.595222	0.881461
MSH5	0.2429	0.595959	0.881461
Negative_ctrl_67	0.2449	0.596733	0.881461
HIST1H2BJ	0.2542	0.600329	0.881461
Negative_ctrl_36	0.2553	0.600754	0.881461
POLR2H	0.2611	0.602992	0.881461
FAAP20	0.2624	0.603493	0.881461
Negative_ctrl_49	0.2697	0.606304	0.881461
GPS1	0.2698	0.606343	0.881461
CDKN2A	0.2705	0.606612	0.881461
POLD1	0.2721	0.607227	0.881461
HIST1H2BF	0.2782	0.609571	0.881461
BRCC3	0.28	0.610261	0.881461
HIST2H4A	0.2859	0.612523	0.881461
Negative_ctrl_61	0.287	0.612944	0.881461
Negative_ctrl_35	0.2892	0.613786	0.881461
Negative_ctrl_60	0.2896	0.613939	0.881461
RAD54B	0.2937	0.615506	0.881461
USP45	0.2954	0.616156	0.881461
Negative_ctrl_9	0.2982	0.617225	0.881461
EXO5	0.3135	0.62305	0.885295
Negative_ctrl_5	0.3159	0.623961	0.885295
ERCC1	0.326	0.627788	0.887842
HIST1H2BI	0.3431	0.634238	0.893257
PGR	0.347	0.635704	0.893257
HELB	0.3647	0.642332	0.899677
RFC2	0.3857	0.650141	0.899933
PIAS4	0.3872	0.650696	0.899933
FGFR3	0.389	0.651362	0.899933
HMGA1	0.3905	0.651917	0.899933
PMS1	0.3969	0.654279	0.899933
OGG1	0.4027	0.656416	0.899933
MAP2K1	0.4041	0.65693	0.899933
XAB2	0.4337	0.667747	0.908402
TDP2	0.4386	0.669524	0.908402
SSBP1	0.4406	0.670249	0.908402
TP53	0.4505	0.673825	0.908402
HIST1H2BB	0.4648	0.678963	0.908402
CUL4A	0.4679	0.680072	0.908402
MLH3	0.4859	0.686481	0.908402
MET	0.4863	0.686623	0.908402
POLL	0.4943	0.689453	0.908402
RAD50	0.4975	0.690582	0.908402
ABL1	0.5043	0.692975	0.908402
MSH4	0.5166	0.697282	0.908402
PRKDC	0.5173	0.697527	0.908402
DDB2	0.5226	0.699374	0.908402
HIST1H2BH	0.5278	0.701181	0.908402
POLE4	0.5408	0.705677	0.908402
HUWE1	0.5464	0.707604	0.908402
CDK4	0.554	0.710211	0.908402
HIST1H2BA	0.5625	0.713112	0.908402
HIST1H4F	0.5649	0.713929	0.908402
TP53BP1	0.5676	0.714847	0.908402
MAP2K4	0.568	0.714983	0.908402
HIST1H2BG	0.5723	0.716441	0.908402
DDB1	0.5817	0.719616	0.908402
HUS1	0.5821	0.71975	0.908402
APEX2	0.5918	0.723008	0.908402
AKT2	0.5945	0.723911	0.908402
HIST1H4I	0.596	0.724412	0.908402
SLX1B	0.5966	0.724613	0.908402
HERC2	0.6023	0.726513	0.908402
NEIL2	0.6081	0.728439	0.908402
FIGNL2	0.6117	0.729632	0.908402
SUMO2	0.6182	0.731778	0.908486
GTF2H3	0.6279	0.734965	0.909858
POLK	0.646	0.74086	0.913462
POLE2	0.6497	0.742057	0.913462
CDKN1A	0.6676	0.747806	0.916006
FANCG	0.6692	0.748316	0.916006
PDGFRA	0.6926	0.75572	0.922485
DCLRE1A	0.7038	0.759221	0.924178
ATRX	0.7439	0.771532	0.93475
RAD51AP1	0.7511	0.773704	0.93475
PARP1	0.7606	0.776552	0.93475
COPS4	0.7689	0.779024	0.93475
ATXN3	0.7697	0.779261	0.93475
ERCC8	0.781	0.782599	0.93475
NR3C2	0.7875	0.784505	0.93475
NF2	0.7907	0.78544	0.93475
FANCF	0.7966	0.787158	0.93475
SMUG1	0.8155	0.792607	0.934855
SIRT1	0.8169	0.793007	0.934855
MPG	0.8228	0.794689	0.934855
H2AFX	0.8403	0.79963	0.934855
RFC4	0.8455	0.801084	0.934855
CHEK2	0.8514	0.802726	0.934855
SPOP	0.8531	0.803198	0.934855
WT1	0.8573	0.80436	0.934855
RFC5	0.8735	0.808805	0.937527
KRAS	0.9136	0.819536	0.946737
HIST1H4B	0.9195	0.821083	0.946737
EGFR	0.9364	0.825466	0.948811
PRMT6	0.9544	0.830059	0.948811
MSH2	0.9593	0.831296	0.948811
BRIP1	0.9692	0.833777	0.948811
FAM46C	0.9723	0.834549	0.948811
POLR2C	0.9794	0.836309	0.948811
GTF2H4	0.9866	0.838081	0.948811
NRAS	1.0068	0.842985	0.951897
NSD2	1.0247	0.847248	0.953616
BABAM2	1.0419	0.851271	0.953616
FAAP100	1.0539	0.854036	0.953616
COPS7A	1.0712	0.85796	0.953616
ABRAXAS1	1.075	0.858813	0.953616
RIF1	1.0797	0.859862	0.953616
HNF1A	1.0893	0.861989	0.953616
HIST1H4K	1.0919	0.862561	0.953616
NTRK1	1.1081	0.866091	0.953616
XRCC5	1.1092	0.866328	0.953616
LIG4	1.1311	0.870993	0.954383
RPA1	1.133	0.871393	0.954383
NHEJ1	1.1472	0.874351	0.955228
TDP1	1.1895	0.882879	0.960066
FEN1	1.191	0.883173	0.960066
PPP4R2	1.2055	0.885995	0.960744
PCNA	1.219	0.888578	0.961136
HMGB1	1.2466	0.893728	0.961136
POLN	1.2629	0.896687	0.961136
ERBB2	1.2698	0.897922	0.961136
FIGNL1	1.2799	0.89971	0.961136
HIST4H4	1.2965	0.902598	0.961136
COPS8	1.2971	0.902702	0.961136
UBC	1.3044	0.903951	0.961136
CUL4B	1.3513	0.9117	0.967022
BARD1	1.3996	0.919183	0.972053
POLR2F	1.4111	0.920892	0.972053
CHEK1	1.4457	0.925869	0.974952
STK11	1.4717	0.929449	0.97621
SETD2	1.4873	0.931532	0.97621
HIST1H4E	1.535	0.937608	0.980227
RAD51C	1.5719	0.942013	0.982015
ALK	1.5981	0.94499	0.982015
HMGN1	1.6078	0.946061	0.982015
POLD4	1.6599	0.951533	0.985355
HIST1H2BN	1.7569	0.960533	0.991912
POLR2L	1.7793	0.962405	0.991912
POLR2D	1.8372	0.96691	0.993544
NTHL1	1.9258	0.972935	0.993544
AR	1.9432	0.974004	0.993544
POLR2B	2.0235	0.978489	0.993544
UBA52	2.0505	0.979842	0.993544
RPS27A	2.1387	0.98377	0.993544
ERCC6	2.156	0.984458	0.993544
GTF2H1	2.1694	0.984974	0.993544
SLC30A9	2.2349	0.987288	0.993544
KAT5	2.294	0.989105	0.993544
HIST2H4B	2.3209	0.989854	0.993544
HIST1H2BL	2.3769	0.991271	0.993544
ERCC2	2.9876	0.998594	0.998594

## Sheet: Supp Table 4
Supplemental Table 4: NormZ scores (TALA vs DMSO) of the CRISPR/Cas9 screens performed in 22Rv1
GENE	normZ	pval_synth	fdr_synth
RFC1	-3.7917	7.48098e-05	0.0326919
FAAP24	-3.4103	0.000324457	0.0641906
CHD1L	-3.3259	0.000440668	0.0641906
EME1	-3.2376	0.000602698	0.0658448
HIST1H2BM	-2.5634	0.00518263	0.377174
POLE3	-2.5542	0.00532161	0.377174
TERF2IP	-2.5097	0.00604169	0.377174
COPS5	-2.3925	0.00836701	0.457048
UNG	-2.3328	0.00982932	0.477268
SPIDR	-2.2664	0.0117135	0.511878
USP7	-2.1564	0.0155262	0.616814
ZNF830	-2.1118	0.0173518	0.631895
RTEL1	-2.0596	0.0197184	0.64954
XRCC3	-1.9969	0.022918	0.64954
PAXIP1	-1.9842	0.0236168	0.64954
HIST1H4J	-1.9497	0.0256059	0.64954
FAAP100	-1.9446	0.0259116	0.64954
PTEN	-1.9098	0.0280795	0.64954
MUS81	-1.9073	0.0282409	0.64954
POLD2	-1.8427	0.0326864	0.714198
MAP2K2	-1.8052	0.0355217	0.73919
RNASEH2A	-1.7494	0.040111	0.787385
GTF2H2	-1.7342	0.0414413	0.787385
EXO1	-1.6258	0.0519961	0.86802
RAD54L	-1.5933	0.0555465	0.86802
CCNH	-1.5852	0.0564605	0.86802
RBBP8	-1.5304	0.0629589	0.86802
CDK7	-1.5149	0.0648989	0.86802
POLR2J	-1.5088	0.065675	0.86802
COPS7B	-1.4775	0.0697708	0.86802
RAD51B	-1.4252	0.0770497	0.86802
DNA2	-1.3792	0.0839165	0.86802
LIG1	-1.3395	0.090204	0.86802
MRE11	-1.3393	0.0902365	0.86802
FANCG	-1.3072	0.0955724	0.86802
HIST2H2BE	-1.2974	0.0972468	0.86802
HIST1H4D	-1.2073	0.113658	0.86802
SMARCB1	-1.1558	0.123881	0.86802
APEX1	-1.1501	0.125051	0.86802
KDM1A	-1.1329	0.128628	0.86802
BRCA1	-1.1289	0.12947	0.86802
SUMO1	-1.1284	0.129576	0.86802
RPA2	-1.1229	0.13074	0.86802
COPS8	-1.1089	0.133737	0.86802
COPS3	-1.096	0.136539	0.86802
TDP2	-1.0943	0.136912	0.86802
NR3C1	-1.0761	0.140941	0.86802
FGFR2	-1.0544	0.14585	0.86802
ATM	-1.0532	0.146125	0.86802
DCLRE1C	-1.0163	0.154743	0.86802
MYC	-1.0155	0.154934	0.86802
TP73	-1.0064	0.157112	0.86802
HIST1H2BC	-0.983	0.162804	0.86802
ARID2	-0.9506	0.170904	0.86802
HUS1B	-0.9481	0.171539	0.86802
FANCD2	-0.9469	0.171845	0.86802
NFKBIA	-0.9281	0.176678	0.86802
H2AFX	-0.9137	0.180437	0.86802
VHL	-0.9123	0.180805	0.86802
CENPX	-0.909	0.181675	0.86802
NBN	-0.899	0.184326	0.86802
APEX2	-0.8984	0.184486	0.86802
GADD45A	-0.8566	0.195833	0.86802
DCLRE1A	-0.8495	0.197802	0.86802
XRCC1	-0.8168	0.207021	0.86802
FANCE	-0.8058	0.210179	0.86802
TOP3A	-0.8057	0.210208	0.86802
CHRAC1	-0.7991	0.212116	0.86802
PIAS4	-0.7955	0.213161	0.86802
ERCC1	-0.7953	0.21322	0.86802
TCEA1	-0.7829	0.216843	0.86802
MSH3	-0.7639	0.222463	0.86802
USP45	-0.7545	0.225275	0.86802
POLR2E	-0.7521	0.225995	0.86802
MYD88	-0.7503	0.226537	0.86802
GTF2H3	-0.7444	0.228317	0.86802
MAP3K1	-0.7407	0.229438	0.86802
BABAM2	-0.7297	0.232787	0.86802
FBXO18	-0.725	0.234226	0.86802
HMGA2	-0.7215	0.235301	0.86802
RPA4	-0.6879	0.245758	0.86802
PPP4C	-0.6851	0.24664	0.86802
POLG	-0.6769	0.249235	0.86802
POLR2H	-0.6695	0.251588	0.86802
ERBB3	-0.6618	0.25405	0.86802
MLH3	-0.6585	0.255108	0.86802
OGG1	-0.6562	0.255848	0.86802
PNKP	-0.6534	0.256749	0.86802
SLX1A	-0.6467	0.258913	0.86802
TSC1	-0.6318	0.263759	0.86802
JAK2	-0.6296	0.264478	0.86802
POLR2G	-0.6171	0.268584	0.86802
TSC2	-0.6061	0.272224	0.86802
HIST1H4H	-0.6059	0.272291	0.86802
FGFR3	-0.5941	0.276223	0.86802
UBE2N	-0.5918	0.276992	0.86802
EP300	-0.5911	0.277227	0.86802
XPC	-0.5816	0.280418	0.86802
MDC1	-0.5777	0.281733	0.86802
FAN1	-0.5561	0.289071	0.86802
POLE4	-0.5512	0.290748	0.86802
MMS19	-0.5428	0.293634	0.86802
RAD54B	-0.5357	0.296083	0.86802
PMS2	-0.5207	0.301288	0.86802
POLR2I	-0.5092	0.305306	0.86802
POLB	-0.5081	0.305692	0.86802
HIST1H2BH	-0.4984	0.309101	0.86802
RAD51D	-0.4888	0.312492	0.86802
MLH1	-0.4854	0.313696	0.86802
NEIL1	-0.4821	0.314867	0.86802
RFC4	-0.4614	0.322256	0.86802
MNAT1	-0.4543	0.324806	0.86802
EPCAM	-0.4449	0.328196	0.86802
HMGN1	-0.4448	0.328232	0.86802
ERCC4	-0.4447	0.328268	0.86802
XRCC2	-0.4428	0.328955	0.86802
PALB2	-0.4313	0.333125	0.86802
BRCC3	-0.4106	0.340683	0.86802
NOTCH1	-0.4105	0.34072	0.86802
CETN2	-0.4091	0.341233	0.86802
HIST3H2BB	-0.4038	0.34318	0.86802
HNF1A	-0.3923	0.347418	0.86802
USP1	-0.3912	0.347825	0.86802
MAP2K4	-0.3904	0.34812	0.86802
HIST1H2BO	-0.3895	0.348453	0.86802
CDK12	-0.3799	0.35201	0.86802
MAP4K3	-0.3607	0.359162	0.86802
NSD2	-0.34	0.366928	0.86802
HIST1H4C	-0.337	0.368058	0.86802
CDH1	-0.3159	0.376039	0.86802
FANCF	-0.3157	0.376115	0.86802
PIK3R1	-0.3134	0.376988	0.86802
XRCC4	-0.3112	0.377824	0.86802
CUL4A	-0.291	0.385526	0.86802
TOP3B	-0.2895	0.386099	0.86802
LIG3	-0.2887	0.386405	0.86802
CCNO	-0.2796	0.389892	0.86802
MSH6	-0.2789	0.390161	0.86802
BRCA2	-0.2712	0.393119	0.86802
PCNA	-0.257	0.398589	0.86802
RAD23A	-0.2542	0.399671	0.86802
MSH5	-0.2523	0.400405	0.86802
MDM2	-0.2504	0.401139	0.86802
FANCA	-0.2499	0.401332	0.86802
MAP2K1	-0.2334	0.407725	0.86802
ISY1	-0.227	0.410212	0.86802
BRAF	-0.2245	0.411184	0.86802
TNFAIP3	-0.2235	0.411573	0.86802
HUWE1	-0.1937	0.423205	0.86802
ABRAXAS1	-0.188	0.425438	0.86802
EXO5	-0.1876	0.425595	0.86802
RFC3	-0.1841	0.426968	0.86802
HRAS	-0.1796	0.428733	0.86802
HIST1H4A	-0.148	0.441171	0.86802
TDG	-0.14	0.44433	0.86802
PARP3	-0.1388	0.444804	0.86802
HIST1H4L	-0.1303	0.448165	0.86802
EZH2	-0.0952	0.462078	0.86802
NTHL1	-0.09	0.464144	0.86802
ERBB4	-0.09	0.464144	0.86802
FANCL	-0.09	0.464144	0.86802
SSBP1	-0.09	0.464144	0.86802
SLX4	-0.0888	0.46462	0.86802
HIST1H2BE	-0.0803	0.467999	0.86802
Negative_ctrl_34	-0.0731	0.470863	0.86802
Negative_ctrl_51	-0.0621	0.475242	0.86802
PRMT6	-0.0518	0.479344	0.86802
PRKDC	-0.0482	0.480778	0.86802
SPOP	-0.0444	0.482293	0.86802
XPA	-0.0409	0.483688	0.86802
SRC	-0.0303	0.487914	0.86802
NEIL2	-0.03	0.488034	0.86802
CENPS	-0.0113	0.495492	0.86802
HIST1H2BF	-0.0105	0.495811	0.86802
POLD3	0.0001	0.50004	0.86802
BLM	0.0009	0.500359	0.86802
UVSSA	0.0058	0.502314	0.86802
POLQ	0.0059	0.502354	0.86802
DDB1	0.009	0.50359	0.86802
Negative_ctrl_33	0.0121	0.504827	0.86802
Negative_ctrl_71	0.0158	0.506303	0.86802
BABAM1	0.02	0.507978	0.86802
SLX1B	0.0211	0.508417	0.86802
Negative_ctrl_18	0.0249	0.509933	0.86802
KRAS	0.0299	0.511927	0.86802
PGR	0.0312	0.512445	0.86802
Negative_ctrl_55	0.0318	0.512684	0.86802
Negative_ctrl_80	0.0407	0.516232	0.86802
Negative_ctrl_37	0.046	0.518345	0.86802
Negative_ctrl_20	0.0465	0.518544	0.86802
HMGA1	0.0476	0.518982	0.86802
ATRIP	0.0494	0.5197	0.86802
Negative_ctrl_2	0.0592	0.523604	0.86802
BRIP1	0.0601	0.523962	0.86802
UIMC1	0.0602	0.524002	0.86802
Negative_ctrl_7	0.0647	0.525794	0.86802
CDKN1B	0.0668	0.52663	0.86802
GTF2H2C	0.0698	0.527824	0.86802
Negative_ctrl_67	0.071	0.528301	0.86802
Negative_ctrl_13	0.0713	0.528421	0.86802
Negative_ctrl_38	0.0747	0.529773	0.86802
GTF2H5	0.0762	0.53037	0.86802
Negative_ctrl_52	0.0786	0.531325	0.86802
Negative_ctrl_41	0.0796	0.531722	0.86802
MET	0.0805	0.53208	0.86802
Negative_ctrl_62	0.0865	0.534466	0.86802
RECQL4	0.0871	0.534704	0.86802
POLE	0.0879	0.535022	0.86802
Negative_ctrl_5	0.0893	0.535578	0.86802
Negative_ctrl_69	0.0898	0.535777	0.86802
Negative_ctrl_32	0.0914	0.536413	0.86802
Negative_ctrl_26	0.0939	0.537406	0.86802
ARID1A	0.0941	0.537485	0.86802
Negative_ctrl_50	0.0978	0.538954	0.86802
Negative_ctrl_6	0.101	0.540225	0.86802
HIST1H4I	0.1023	0.540741	0.86802
HUS1	0.1037	0.541296	0.86802
Negative_ctrl_9	0.1043	0.541534	0.86802
Negative_ctrl_36	0.1066	0.542447	0.86802
HIST1H2BJ	0.1066	0.542447	0.86802
Negative_ctrl_48	0.1074	0.542764	0.86802
Negative_ctrl_29	0.1084	0.543161	0.86802
POLL	0.1088	0.543319	0.86802
Negative_ctrl_10	0.1104	0.543954	0.86802
ZBTB32	0.1105	0.543994	0.86802
RAD50	0.1113	0.544311	0.86802
Negative_ctrl_24	0.1119	0.544549	0.86802
Negative_ctrl_39	0.1129	0.544945	0.86802
Negative_ctrl_76	0.1135	0.545183	0.86802
Negative_ctrl_77	0.1147	0.545659	0.86802
Negative_ctrl_11	0.115	0.545777	0.86802
RFC2	0.1209	0.548115	0.86802
Negative_ctrl_74	0.1214	0.548313	0.86802
Negative_ctrl_43	0.1232	0.549026	0.86802
NR3C2	0.1256	0.549976	0.86802
POLD1	0.1269	0.55049	0.86802
RAD51	0.1279	0.550886	0.86802
Negative_ctrl_15	0.1297	0.551598	0.86802
Negative_ctrl_72	0.1305	0.551915	0.86802
Negative_ctrl_79	0.1311	0.552152	0.86802
Negative_ctrl_1	0.134	0.553299	0.86802
Negative_ctrl_61	0.1355	0.553892	0.86802
Negative_ctrl_68	0.1362	0.554168	0.86802
Negative_ctrl_70	0.1373	0.554603	0.86802
DCLRE1B	0.1375	0.554682	0.86802
Negative_ctrl_16	0.1415	0.556263	0.86802
Negative_ctrl_22	0.142	0.55646	0.86802
FIGNL1	0.1428	0.556776	0.86802
Negative_ctrl_17	0.1443	0.557368	0.86802
Negative_ctrl_23	0.1443	0.557368	0.86802
Negative_ctrl_45	0.1471	0.558473	0.86802
Negative_ctrl_60	0.1491	0.559263	0.86802
RET	0.1505	0.559815	0.86802
ERBB2	0.1538	0.561116	0.86802
Negative_ctrl_65	0.1541	0.561235	0.86802
GTF2H4	0.1555	0.561786	0.86802
Negative_ctrl_59	0.1561	0.562023	0.86802
Negative_ctrl_40	0.1594	0.563323	0.86802
Negative_ctrl_44	0.1613	0.564071	0.86802
CDKN1A	0.1614	0.564111	0.86802
Negative_ctrl_31	0.1627	0.564623	0.86802
Negative_ctrl_28	0.1628	0.564662	0.86802
Negative_ctrl_19	0.1656	0.565764	0.86802
Negative_ctrl_64	0.1675	0.566512	0.86802
ATXN3	0.1683	0.566826	0.86802
AXIN2	0.1696	0.567338	0.86802
Negative_ctrl_57	0.1706	0.567731	0.86802
Negative_ctrl_47	0.1709	0.567849	0.86802
Negative_ctrl_8	0.1775	0.570442	0.86802
WT1	0.1793	0.571149	0.86802
Negative_ctrl_54	0.1804	0.571581	0.86802
RAD52	0.1807	0.571698	0.86802
Negative_ctrl_4	0.181	0.571816	0.86802
Negative_ctrl_66	0.186	0.573778	0.86802
Negative_ctrl_27	0.1867	0.574052	0.86802
Negative_ctrl_56	0.1872	0.574248	0.86802
HIST1H2BK	0.1873	0.574287	0.86802
Negative_ctrl_58	0.1882	0.57464	0.86802
Negative_ctrl_75	0.1916	0.575972	0.86802
FIGN	0.1922	0.576207	0.86802
Negative_ctrl_3	0.1937	0.576795	0.86802
FAM46C	0.1969	0.578047	0.86802
SMARCA4	0.1987	0.578751	0.86802
Negative_ctrl_53	0.2172	0.585974	0.86802
Negative_ctrl_35	0.2189	0.586636	0.86802
RBX1	0.2217	0.587726	0.86802
ABL1	0.2219	0.587804	0.86802
Negative_ctrl_46	0.2221	0.587882	0.86802
POLM	0.223	0.588232	0.86802
Negative_ctrl_73	0.224	0.588621	0.86802
Negative_ctrl_42	0.2249	0.588971	0.86802
PARPBP	0.2352	0.592973	0.86802
RPA1	0.2373	0.593788	0.86802
Negative_ctrl_21	0.2405	0.595029	0.86802
Negative_ctrl_81	0.243	0.595997	0.86802
Negative_ctrl_25	0.2433	0.596113	0.86802
FANCB	0.2439	0.596346	0.86802
HERC2	0.2498	0.598629	0.86802
Negative_ctrl_63	0.252	0.599479	0.86802
Negative_ctrl_78	0.2522	0.599557	0.86802
MSH2	0.2544	0.600407	0.86802
Negative_ctrl_14	0.2579	0.601758	0.86802
NF2	0.2608	0.602877	0.86802
RNF8	0.2633	0.60384	0.86802
PARP2	0.2704	0.606574	0.869091
BUB1B	0.2908	0.614398	0.877424
NTRK1	0.3	0.617911	0.879209
Negative_ctrl_30	0.3083	0.621073	0.879209
FANCC	0.3123	0.622594	0.879209
Negative_ctrl_12	0.3152	0.623695	0.879209
PRPF19	0.3279	0.628506	0.88227
HIST1H4E	0.3316	0.629904	0.88227
POLK	0.3439	0.634539	0.885297
ATR	0.3483	0.636193	0.885297
POLR2C	0.3535	0.638143	0.885297
SEM1	0.3666	0.643041	0.886824
HIST1H2BG	0.3673	0.643302	0.886824
EGFR	0.3842	0.649585	0.889801
TREX1	0.3847	0.64977	0.889801
Negative_ctrl_49	0.3945	0.653394	0.889801
RAD51AP1	0.3991	0.65509	0.889801
UBC	0.4006	0.655643	0.889801
ATRX	0.4099	0.65906	0.89167
HIST1H2BB	0.4224	0.663633	0.893438
NEIL3	0.4296	0.666257	0.893438
WRN	0.4319	0.667093	0.893438
JAK1	0.4359	0.668545	0.893438
MSH4	0.4615	0.67778	0.901021
RB1	0.4708	0.681108	0.901021
CUL4B	0.4752	0.682678	0.901021
NFKB1	0.4781	0.68371	0.901021
RAD23B	0.4804	0.684529	0.901021
CDKN2A	0.4886	0.687438	0.902133
FANCI	0.4972	0.690476	0.903407
PPP4R2	0.5088	0.694554	0.90603
HIST3H3	0.525	0.700208	0.907812
SUMO3	0.5294	0.701736	0.907812
HIST2H4A	0.5306	0.702152	0.907812
TP53BP1	0.5475	0.707982	0.91265
HIST1H2BN	0.5575	0.711407	0.912862
HIST1H4F	0.5659	0.714269	0.912862
POLR2B	0.5665	0.714473	0.912862
ESR1	0.5755	0.717523	0.912862
RPA3	0.5849	0.720693	0.912862
FAAP20	0.5977	0.72498	0.912862
TEX15	0.6061	0.727776	0.912862
STK11	0.608	0.728406	0.912862
AQR	0.6087	0.728638	0.912862
ERCC6	0.6099	0.729036	0.912862
FANCM	0.6362	0.737677	0.921042
POLR2L	0.6562	0.744152	0.922906
CHEK1	0.6623	0.746111	0.922906
RNF111	0.6813	0.752159	0.922906
XRCC5	0.683	0.752697	0.922906
MBD4	0.6849	0.753296	0.922906
COPS2	0.6895	0.754746	0.922906
NRAS	0.6923	0.755626	0.922906
TDP1	0.6937	0.756065	0.922906
HMGB1	0.7056	0.759782	0.924794
HIST1H4B	0.7134	0.762201	0.924794
RELA	0.7191	0.76396	0.924794
POLN	0.727	0.766387	0.925169
PARP1	0.776	0.781126	0.938488
PMS1	0.778	0.781715	0.938488
POLR2F	0.7919	0.785791	0.940796
PDGFRA	0.811	0.791317	0.944006
RNF168	0.8194	0.793721	0.944006
AXIN1	0.8418	0.80005	0.944006
UBB	0.8476	0.80167	0.944006
UBE2T	0.8571	0.804305	0.944006
SMUG1	0.8913	0.813616	0.944006
AKT1	0.8941	0.814366	0.944006
POLR2A	0.8943	0.814419	0.944006
DDB2	0.9102	0.818641	0.944006
PIK3CG	0.9143	0.81972	0.944006
HIST1H2BI	0.9164	0.820271	0.944006
CTNNB1	0.9199	0.821187	0.944006
MTOR	0.9204	0.821318	0.944006
GTF2H1	0.9394	0.826237	0.944006
POLE2	0.9459	0.8279	0.944006
NOTCH2	0.9588	0.83117	0.944006
HIST1H2BA	0.9619	0.83195	0.944006
PPIE	0.9642	0.832527	0.944006
ERCC8	0.9704	0.834076	0.944006
FEN1	0.9834	0.837295	0.944006
PARP4	0.9843	0.837516	0.944006
RAD51C	0.9854	0.837786	0.944006
ERCC3	0.9888	0.838619	0.944006
COPS6	1.0028	0.842021	0.944006
RIF1	1.0094	0.843609	0.944006
LIG4	1.0137	0.844637	0.944006
POLR2K	1.0229	0.846822	0.944034
USP47	1.0464	0.852312	0.946165
NF1	1.0593	0.855268	0.946165
SIRT6	1.0656	0.856698	0.946165
ERCC5	1.0738	0.858544	0.946165
APC	1.0875	0.861592	0.946165
SIRT1	1.0881	0.861725	0.946165
ALK	1.1219	0.869048	0.94882
NHEJ1	1.1394	0.872732	0.94882
COPS7A	1.1583	0.876629	0.94882
HIST1H2BL	1.1643	0.877849	0.94882
SETD2	1.1664	0.878274	0.94882
ESR2	1.1713	0.879261	0.94882
HIST1H2BD	1.1717	0.879341	0.94882
MAPK8	1.2067	0.886226	0.951612
COPS4	1.207	0.886284	0.951612
HIST1H4K	1.224	0.889524	0.95275
TNFRSF14	1.2493	0.894222	0.953144
XAB2	1.2532	0.894934	0.953144
JUN	1.2615	0.896436	0.953144
BARD1	1.3137	0.905526	0.959669
POLR2D	1.3327	0.908685	0.959669
UBE2I	1.3356	0.90916	0.959669
CHEK2	1.4162	0.921642	0.968001
PIK3CA	1.4234	0.92269	0.968001
FIGNL2	1.4304	0.923699	0.968001
HELB	1.4609	0.927979	0.970159
ZRSR2	1.5504	0.939477	0.979837
MPG	1.6144	0.94678	0.981336
AKT2	1.6151	0.946855	0.981336
RFC5	1.6225	0.947652	0.981336
SLC30A9	1.6577	0.951311	0.982796
SUMO2	1.7927	0.96349	0.99303
HIST4H4	1.8252	0.966015	0.99329
TP53	1.8893	0.970574	0.993421
XRCC6	1.891	0.970688	0.993421
MUTYH	1.9444	0.974076	0.994559
POLD4	2.0784	0.981164	0.996131
HIST2H4B	2.1483	0.984155	0.996131
KAT5	2.1495	0.984203	0.996131
UBA52	2.1631	0.984733	0.996131
AR	2.2266	0.987013	0.996131
GPS1	2.441	0.992677	0.999538
ERCC2	3.1094	0.999063	0.99987
CDK4	3.4552	0.999725	0.99987
RPS27A	3.6513	0.99987	0.99987

## Sheet: Supp Table 5
Supplemental Table 5: NormZ scores (DMSO vs T0) of the CRISPR/Cas9 screens performed in DU145
GENE	normZ	pval_synth	fdr_synth
POLD2	-3.9193	4.44033e-05	0.0163396
PRPF19	-3.759	8.52969e-05	0.0163396
VHL	-3.6899	0.000112171	0.0163396
UBA52	-3.5702	0.000178354	0.01921
POLR2L	-3.5151	0.000219794	0.01921
XRCC3	-3.4607	0.000269386	0.0195683
PPP4C	-3.4197	0.000313451	0.0195683
MYC	-3.04	0.00118289	0.0646154
PCNA	-2.9653	0.00151194	0.0734131
FEN1	-2.77	0.00280281	0.122483
COPS6	-2.7264	0.00320147	0.127186
DNA2	-2.5911	0.00478348	0.167911
HIST2H4B	-2.57	0.00508493	0.167911
POLR2D	-2.532	0.0056707	0.167911
CCNH	-2.5263	0.00576355	0.167911
HUWE1	-2.48	0.00656912	0.179419
XRCC5	-2.34	0.00964187	0.247853
ATRIP	-2.3	0.0107241	0.253245
RAD51	-2.29	0.0110107	0.253245
XRCC6	-2.22	0.0132094	0.288625
RPA3	-2.17	0.0150034	0.298023
POLR2I	-2.17	0.0150034	0.298023
ERCC3	-1.9499	0.025594	0.486286
RPS27A	-1.9	0.0287166	0.522881
POLE	-1.87	0.0307419	0.52848
RFC3	-1.86	0.0314428	0.52848
UBE2I	-1.7802	0.0375216	0.57107
RFC5	-1.78	0.037538	0.57107
POLR2F	-1.7615	0.0390769	0.57107
POLR2J	-1.76	0.0392039	0.57107
MTOR	-1.73	0.0418151	0.589459
COPS2	-1.7	0.0445655	0.602715
POLR2A	-1.69	0.045514	0.602715
RFC2	-1.63	0.0515507	0.654673
ERCC2	-1.6217	0.0524338	0.654673
RBX1	-1.6	0.0547993	0.655784
USP7	-1.5935	0.055524	0.655784
CENPS	-1.5744	0.0576975	0.660425
MMS19	-1.56	0.0593799	0.660425
ISY1	-1.551	0.0604508	0.660425
HMGA1	-1.4801	0.0694233	0.736458
COPS8	-1.47	0.0707809	0.736458
CUL4A	-1.45	0.0735293	0.747262
POLD1	-1.4301	0.0763442	0.750865
GPS1	-1.4155	0.078461	0.750865
AQR	-1.41	0.0792698	0.750865
PNKP	-1.4	0.0807567	0.750865
HIST2H4A	-1.38	0.0837933	0.762868
KAT5	-1.36	0.086915	0.769589
SLX4	-1.34	0.0901227	0.769589
BARD1	-1.3383	0.0903993	0.769589
RAD51C	-1.32	0.0934175	0.769589
COPS3	-1.31	0.0950979	0.769589
GTF2H1	-1.31	0.0950979	0.769589
RFC4	-1.21	0.113139	0.848449
POLR2B	-1.2068	0.113755	0.848449
DDB1	-1.1722	0.120558	0.848449
POLR2C	-1.17	0.121	0.848449
RFC1	-1.149	0.125278	0.848449
HIST1H2BI	-1.14	0.127143	0.848449
COPS5	-1.1398	0.127185	0.848449
RPA2	-1.1277	0.129723	0.848449
CHEK1	-1.1079	0.133953	0.848449
DCLRE1B	-1.1052	0.134536	0.848449
XAB2	-1.08	0.140071	0.848449
PRKDC	-1.0414	0.148845	0.848449
RTEL1	-1.02	0.153864	0.848449
COPS4	-1.019	0.154101	0.848449
GTF2H2C	-1.01	0.156248	0.848449
SMARCB1	-1	0.158655	0.848449
ERCC4	-0.9749	0.164805	0.848449
HIST1H2BN	-0.97	0.166023	0.848449
TOP3A	-0.97	0.166023	0.848449
SSBP1	-0.9513	0.170726	0.848449
JUN	-0.9416	0.173199	0.848449
CDK4	-0.93	0.176186	0.848449
CENPX	-0.9298	0.176237	0.848449
CDK12	-0.88	0.18943	0.848449
UBE2N	-0.87	0.19215	0.848449
POLR2E	-0.85	0.197663	0.848449
POLR2K	-0.83	0.203269	0.848449
FAAP24	-0.83	0.203269	0.848449
RNASEH2A	-0.78	0.217695	0.848449
RAD50	-0.78	0.217695	0.848449
HIST1H2BJ	-0.74	0.22965	0.848449
SEM1	-0.7287	0.233093	0.848449
POLR2G	-0.71	0.238852	0.848449
HIST1H2BL	-0.7	0.241964	0.848449
HIST2H2BE	-0.67	0.251429	0.848449
SETD2	-0.65	0.257846	0.848449
ARID1A	-0.6162	0.268881	0.848449
UBE2T	-0.5771	0.281936	0.848449
GTF2H3	-0.57	0.284339	0.848449
NHEJ1	-0.57	0.284339	0.848449
RPA1	-0.5589	0.288115	0.848449
CDK7	-0.55	0.29116	0.848449
EGFR	-0.52	0.301532	0.848449
FAAP20	-0.51	0.305026	0.848449
HIST1H2BE	-0.4923	0.311254	0.848449
POLD3	-0.49	0.312067	0.848449
ATRX	-0.48	0.315614	0.848449
HERC2	-0.48	0.315614	0.848449
SUMO2	-0.4747	0.3175	0.848449
BRCA2	-0.4628	0.321754	0.848449
USP1	-0.4611	0.322363	0.848449
KDM1A	-0.46	0.322758	0.848449
RAD51B	-0.4191	0.337572	0.848449
FAAP100	-0.39	0.348268	0.848449
HIST4H4	-0.39	0.348268	0.848449
FANCG	-0.3723	0.354835	0.848449
HUS1	-0.37	0.355691	0.848449
GTF2H4	-0.36	0.359424	0.848449
MRE11	-0.36	0.359424	0.848449
POLE2	-0.35	0.363169	0.848449
ATR	-0.35	0.363169	0.848449
RNF8	-0.35	0.363169	0.848449
PPIE	-0.32	0.374484	0.848449
ATM	-0.2993	0.382356	0.848449
BRCA1	-0.29	0.385908	0.848449
ZRSR2	-0.2848	0.387899	0.848449
RAD51D	-0.2805	0.389547	0.848449
RIF1	-0.28	0.389739	0.848449
BUB1B	-0.28	0.389739	0.848449
TOP3B	-0.28	0.389739	0.848449
RAD23B	-0.2596	0.397586	0.848449
POLR2H	-0.25	0.401294	0.848449
HIST1H4K	-0.24	0.405165	0.848449
ZNF830	-0.23	0.409046	0.848449
HIST1H2BK	-0.23	0.409046	0.848449
HIST1H2BM	-0.23	0.409046	0.848449
XRCC4	-0.2298	0.409124	0.848449
HIST3H2BB	-0.229	0.409434	0.848449
ERCC1	-0.21	0.416834	0.848449
CHD1L	-0.21	0.416834	0.848449
FANCE	-0.19	0.424655	0.848449
ARID2	-0.18	0.428576	0.848449
HMGB1	-0.17	0.432505	0.848449
NFKBIA	-0.17	0.432505	0.848449
LIG3	-0.1697	0.432623	0.848449
HIST1H2BD	-0.16	0.436441	0.848449
NFKB1	-0.1198	0.452321	0.848449
HIST1H4J	-0.11	0.456205	0.848449
XRCC1	-0.1088	0.456681	0.848449
MUS81	-0.1	0.460172	0.848449
POLE3	-0.077	0.469312	0.848449
PALB2	-0.07	0.472097	0.848449
NTRK1	-0.07	0.472097	0.848449
KRAS	-0.07	0.472097	0.848449
LIG1	-0.04	0.484047	0.848449
FIGNL1	-0.04	0.484047	0.848449
XRCC2	-0.03	0.488034	0.848449
FAM46C	-0.03	0.488034	0.848449
NBN	-0.03	0.488034	0.848449
FANCA	-0.02	0.492022	0.848449
FANCL	-0.01	0.496011	0.848449
SMARCA4	0	0.5	0.848449
SRC	0.0018	0.500718	0.848449
HIST1H2BC	0.01	0.503989	0.848449
RAD54L	0.02	0.507978	0.848449
LIG4	0.02	0.507978	0.848449
PAXIP1	0.02	0.507978	0.848449
POLG	0.03	0.511966	0.848449
TCEA1	0.03	0.511966	0.848449
H2AFX	0.04	0.515953	0.848449
FANCF	0.04	0.515953	0.848449
NSD2	0.05	0.519939	0.848449
ERBB3	0.06	0.523922	0.848449
RBBP8	0.06	0.523922	0.848449
FANCM	0.0694	0.527664	0.848449
BRIP1	0.07	0.527903	0.848449
BABAM1	0.08	0.531881	0.848449
EP300	0.09	0.535856	0.848449
FANCB	0.09	0.535856	0.848449
PARP3	0.1	0.539828	0.848449
POLE4	0.11	0.543795	0.848449
SLC30A9	0.11	0.543795	0.848449
PDGFRA	0.12	0.547758	0.848449
UIMC1	0.12	0.547758	0.848449
PTEN	0.14	0.55567	0.848449
MAP2K2	0.15	0.559618	0.848449
FANCC	0.15	0.559618	0.848449
SLX1B	0.15	0.559618	0.848449
CTNNB1	0.16	0.563559	0.848449
FANCD2	0.16	0.563559	0.848449
TSC2	0.17	0.567495	0.848449
FANCI	0.17	0.567495	0.848449
RAD52	0.1703	0.567613	0.848449
RNF168	0.1751	0.569499	0.848449
HIST3H3	0.18	0.571424	0.848449
FGFR2	0.18	0.571424	0.848449
APC	0.18	0.571424	0.848449
SPOP	0.18	0.571424	0.848449
POLN	0.18	0.571424	0.848449
MUTYH	0.19	0.575345	0.848449
FIGNL2	0.2	0.57926	0.848449
HIST1H4B	0.2	0.57926	0.848449
USP47	0.21	0.583166	0.848449
MDC1	0.2189	0.586636	0.848449
CUL4B	0.22	0.587064	0.848449
MSH5	0.23	0.590954	0.848449
HIST1H4A	0.23	0.590954	0.848449
HIST1H4L	0.24	0.594835	0.848449
PRMT6	0.25	0.598706	0.848449
POLD4	0.25	0.598706	0.848449
ERCC8	0.25	0.598706	0.848449
ABL1	0.25	0.598706	0.848449
CHEK2	0.2575	0.601604	0.848449
POLK	0.2585	0.601989	0.848449
HNF1A	0.26	0.602568	0.848449
CDH1	0.26	0.602568	0.848449
SLX1A	0.26	0.602568	0.848449
AKT1	0.27	0.60642	0.848449
JAK1	0.27	0.60642	0.848449
HMGN1	0.28	0.610261	0.848449
TNFRSF14	0.28	0.610261	0.848449
HIST1H2BF	0.286	0.612561	0.848449
MPG	0.29	0.614092	0.848449
COPS7B	0.29	0.614092	0.848449
GTF2H2	0.29	0.614092	0.848449
SIRT6	0.2901	0.61413	0.848449
UVSSA	0.3	0.617911	0.848449
MSH4	0.3	0.617911	0.848449
POLM	0.3	0.617911	0.848449
POLL	0.3	0.617911	0.848449
TP53BP1	0.3	0.617911	0.848449
RET	0.31	0.62172	0.848449
PARP1	0.31	0.62172	0.848449
NR3C1	0.32	0.625516	0.848449
EXO5	0.33	0.6293	0.848449
BLM	0.34	0.633072	0.848449
RELA	0.35	0.636831	0.848449
HMGA2	0.36	0.640576	0.848449
MSH6	0.37	0.644309	0.848449
MLH1	0.37	0.644309	0.848449
OGG1	0.37	0.644309	0.848449
MSH2	0.37	0.644309	0.848449
EME1	0.37	0.644309	0.848449
MAP2K4	0.37	0.644309	0.848449
POLQ	0.3763	0.646653	0.848449
HIST1H4C	0.38	0.648027	0.848449
HRAS	0.38	0.648027	0.848449
PPP4R2	0.38	0.648027	0.848449
APEX1	0.3814	0.648547	0.848449
HELB	0.3868	0.650548	0.848449
GADD45A	0.39	0.651732	0.848449
HIST1H4E	0.4	0.655422	0.848449
FGFR3	0.4	0.655422	0.848449
SIRT1	0.4	0.655422	0.848449
BRCC3	0.4	0.655422	0.848449
MNAT1	0.41	0.659097	0.848449
WT1	0.41	0.659097	0.848449
BABAM2	0.42	0.662757	0.848449
GTF2H5	0.42	0.662757	0.848449
ESR1	0.42	0.662757	0.848449
FBXO18	0.43	0.666402	0.848449
ERBB4	0.43	0.666402	0.848449
ERCC6	0.4352	0.668291	0.848449
NRAS	0.44	0.670031	0.848449
PARP4	0.44	0.670031	0.848449
SUMO1	0.44	0.670031	0.848449
NOTCH2	0.44	0.670031	0.848449
RAD54B	0.45	0.673645	0.848449
STK11	0.45	0.673645	0.848449
MAP3K1	0.45	0.673645	0.848449
MSH3	0.46	0.677242	0.848449
NTHL1	0.46	0.677242	0.848449
PARPBP	0.46	0.677242	0.848449
MDM2	0.46	0.677242	0.848449
FAN1	0.46	0.677242	0.848449
HIST1H4I	0.47	0.680822	0.848449
RAD51AP1	0.48	0.684386	0.848449
PGR	0.48	0.684386	0.848449
XPA	0.48	0.684386	0.848449
RECQL4	0.48	0.684386	0.848449
PARP2	0.49	0.687933	0.848449
AXIN1	0.49	0.687933	0.848449
FIGN	0.49	0.687933	0.848449
CCNO	0.5	0.691462	0.848449
APEX2	0.5	0.691462	0.848449
EXO1	0.51	0.694974	0.848449
PIAS4	0.52	0.698468	0.848449
AR	0.52	0.698468	0.848449
PIK3CG	0.52	0.698468	0.848449
ERBB2	0.52	0.698468	0.848449
AKT2	0.53	0.701944	0.848449
MAP2K1	0.53	0.701944	0.848449
ERCC5	0.54	0.705401	0.848449
JAK2	0.5403	0.705505	0.848449
SPIDR	0.55	0.70884	0.848449
RB1	0.55	0.70884	0.848449
PIK3R1	0.55	0.70884	0.848449
NOTCH1	0.55	0.70884	0.848449
MYD88	0.56	0.71226	0.848449
TSC1	0.56	0.71226	0.848449
PIK3CA	0.57	0.715661	0.848449
DDB2	0.57	0.715661	0.848449
BRAF	0.57	0.715661	0.848449
USP45	0.57	0.715661	0.848449
UBB	0.5729	0.716644	0.848449
COPS7A	0.58	0.719043	0.848449
MET	0.58	0.719043	0.848449
CETN2	0.58	0.719043	0.848449
HUS1B	0.58	0.719043	0.848449
TREX1	0.61	0.729069	0.848449
TP53	0.61	0.729069	0.848449
TERF2IP	0.61	0.729069	0.848449
WRN	0.62	0.732371	0.848449
TDG	0.62	0.732371	0.848449
HIST1H4D	0.62	0.732371	0.848449
HIST1H2BB	0.62	0.732371	0.848449
TDP1	0.63	0.735653	0.848449
EPCAM	0.6326	0.736503	0.848449
RNF111	0.64	0.738914	0.848449
HIST1H2BG	0.65	0.742154	0.848449
RPA4	0.66	0.745373	0.848449
PMS2	0.67	0.748571	0.848449
XPC	0.67	0.748571	0.848449
ATXN3	0.68	0.751748	0.848449
ABRAXAS1	0.68	0.751748	0.848449
MAPK8	0.68	0.751748	0.848449
TP73	0.6883	0.754368	0.848449
HIST1H2BH	0.6981	0.757443	0.848449
HIST1H4F	0.7	0.758036	0.848449
UNG	0.7	0.758036	0.848449
MAP4K3	0.7	0.758036	0.848449
ALK	0.7099	0.761117	0.848449
TEX15	0.71	0.761148	0.848449
UBC	0.71	0.761148	0.848449
NEIL2	0.71	0.761148	0.848449
DCLRE1A	0.73	0.767305	0.848449
PMS1	0.74	0.77035	0.848449
ZBTB32	0.7412	0.770714	0.848449
CDKN2A	0.75	0.773373	0.848449
MBD4	0.75	0.773373	0.848449
NEIL1	0.76	0.776373	0.848449
MLH3	0.77	0.77935	0.848449
DCLRE1C	0.7745	0.780682	0.848449
HIST1H4H	0.78	0.782305	0.848449
SMUG1	0.78	0.782305	0.848449
NEIL3	0.78	0.782305	0.848449
HIST1H2BA	0.7926	0.785995	0.848449
NF2	0.8	0.788145	0.848449
ESR2	0.81	0.79103	0.848449
RAD23A	0.82	0.793892	0.848449
NR3C2	0.82	0.793892	0.848449
NF1	0.84	0.799546	0.848449
AXIN2	0.86	0.805105	0.848449
TDP2	0.9152	0.819957	0.848449
Negative_ctrl_33	0.9247	0.822439	0.848449
HIST1H2BO	0.93	0.823814	0.848449
Negative_ctrl_12	0.9301	0.82384	0.848449
TNFAIP3	0.9321	0.824358	0.848449
Negative_ctrl_26	0.9425	0.827032	0.848449
Negative_ctrl_47	0.9434	0.827262	0.848449
Negative_ctrl_21	0.9436	0.827313	0.848449
Negative_ctrl_13	0.9437	0.827339	0.848449
Negative_ctrl_56	0.9445	0.827543	0.848449
Negative_ctrl_69	0.945	0.827671	0.848449
Negative_ctrl_36	0.9469	0.828155	0.848449
Negative_ctrl_31	0.9472	0.828232	0.848449
Negative_ctrl_18	0.9473	0.828257	0.848449
Negative_ctrl_11	0.9487	0.828613	0.848449
Negative_ctrl_44	0.95	0.828944	0.848449
Negative_ctrl_32	0.9519	0.829426	0.848449
Negative_ctrl_24	0.9531	0.82973	0.848449
Negative_ctrl_25	0.9533	0.829781	0.848449
Negative_ctrl_71	0.9534	0.829806	0.848449
Negative_ctrl_9	0.9537	0.829882	0.848449
Negative_ctrl_10	0.9539	0.829933	0.848449
Negative_ctrl_43	0.954	0.829958	0.848449
Negative_ctrl_60	0.9543	0.830034	0.848449
Negative_ctrl_23	0.9545	0.830085	0.848449
Negative_ctrl_54	0.9571	0.830742	0.848449
Negative_ctrl_64	0.9572	0.830767	0.848449
Negative_ctrl_77	0.9572	0.830767	0.848449
Negative_ctrl_80	0.9577	0.830893	0.848449
Negative_ctrl_7	0.9583	0.831044	0.848449
Negative_ctrl_49	0.9586	0.83112	0.848449
Negative_ctrl_40	0.9588	0.83117	0.848449
Negative_ctrl_19	0.9588	0.83117	0.848449
Negative_ctrl_1	0.9595	0.831347	0.848449
Negative_ctrl_6	0.9597	0.831397	0.848449
SUMO3	0.96	0.831472	0.848449
Negative_ctrl_55	0.961	0.831724	0.848449
Negative_ctrl_50	0.9617	0.8319	0.848449
Negative_ctrl_37	0.9627	0.832151	0.848449
Negative_ctrl_41	0.963	0.832226	0.848449
Negative_ctrl_28	0.9634	0.832327	0.848449
Negative_ctrl_15	0.9635	0.832352	0.848449
Negative_ctrl_61	0.9643	0.832552	0.848449
Negative_ctrl_22	0.9648	0.832678	0.848449
Negative_ctrl_73	0.9652	0.832778	0.848449
Negative_ctrl_63	0.9659	0.832953	0.848449
Negative_ctrl_67	0.9659	0.832953	0.848449
Negative_ctrl_27	0.966	0.832978	0.848449
Negative_ctrl_72	0.966	0.832978	0.848449
Negative_ctrl_57	0.9668	0.833178	0.848449
Negative_ctrl_66	0.9669	0.833203	0.848449
Negative_ctrl_29	0.9669	0.833203	0.848449
Negative_ctrl_52	0.9673	0.833303	0.848449
Negative_ctrl_53	0.9675	0.833353	0.848449
Negative_ctrl_35	0.968	0.833478	0.848449
Negative_ctrl_16	0.9683	0.833553	0.848449
Negative_ctrl_8	0.9686	0.833628	0.848449
Negative_ctrl_48	0.9693	0.833802	0.848449
Negative_ctrl_74	0.9693	0.833802	0.848449
Negative_ctrl_81	0.9709	0.834201	0.848449
Negative_ctrl_38	0.971	0.834226	0.848449
Negative_ctrl_5	0.9712	0.834276	0.848449
Negative_ctrl_75	0.9714	0.834325	0.848449
Negative_ctrl_51	0.9716	0.834375	0.848449
Negative_ctrl_78	0.9717	0.8344	0.848449
Negative_ctrl_46	0.9733	0.834798	0.848449
Negative_ctrl_30	0.9736	0.834872	0.848449
Negative_ctrl_42	0.9738	0.834922	0.848449
Negative_ctrl_45	0.9745	0.835096	0.848449
Negative_ctrl_34	0.9752	0.835269	0.848449
Negative_ctrl_59	0.9755	0.835344	0.848449
Negative_ctrl_58	0.9761	0.835493	0.848449
Negative_ctrl_68	0.9777	0.835889	0.848449
Negative_ctrl_3	0.9791	0.836235	0.848449
Negative_ctrl_79	0.9801	0.836482	0.848449
Negative_ctrl_17	0.9813	0.836778	0.848449
Negative_ctrl_20	0.9815	0.836827	0.848449
Negative_ctrl_4	0.9833	0.83727	0.848449
Negative_ctrl_65	0.984	0.837442	0.848449
Negative_ctrl_14	0.9843	0.837516	0.848449
Negative_ctrl_2	0.986	0.837933	0.848449
Negative_ctrl_76	0.9875	0.838301	0.848449
Negative_ctrl_70	0.9884	0.838522	0.848449
Negative_ctrl_62	0.9886	0.838571	0.848449
POLB	0.9893	0.838742	0.848449
Negative_ctrl_39	1.0033	0.842142	0.849922
CDKN1A	1.04	0.85083	0.856711
CHRAC1	1.06	0.855428	0.859361
CDKN1B	1.08	0.859929	0.861901
EZH2	1.15	0.874928	0.874928

## Sheet: Supp Table 6
Supplemental Table 6: NormZ scores (OLA vs DMSO) of the CRISPR/Cas9 screens performed in DU145
GENE	normZ	pval_synth	fdr_synth
POLR2J	-3.6272	0.000143256	0.0288242
MUS81	-3.5564	0.000187986	0.0288242
CENPX	-3.4765	0.000254002	0.0288242
POLR2I	-3.4663	0.000263837	0.0288242
CHD1L	-3.2317	0.000615281	0.0488927
HIST1H2BN	-3.2034	0.000679076	0.0488927
RNF8	-3.1621	0.000783179	0.0488927
UBE2I	-3.0125	0.00129553	0.0707682
EME1	-2.9455	0.00161217	0.0733749
FAAP24	-2.9329	0.00167906	0.0733749
ATM	-2.7145	0.0033188	0.131847
RAD51B	-2.647	0.00406047	0.147869
LIG1	-2.6104	0.00452182	0.152003
EXO1	-2.3973	0.0082582	0.257774
FAAP100	-2.2537	0.0121075	0.352733
NBN	-2.0789	0.0188133	0.513837
BRCA1	-1.9866	0.0234834	0.592565
POLR2F	-1.9702	0.0244077	0.592565
PCNA	-1.9092	0.0281181	0.646717
XRCC1	-1.8439	0.0325989	0.712285
SPOP	-1.8083	0.0352799	0.714334
CENPS	-1.7996	0.0359619	0.714334
RTEL1	-1.7523	0.0398611	0.757361
POLE2	-1.6812	0.046362	0.840197
MAP3K1	-1.6639	0.0480662	0.840197
RAD51D	-1.6423	0.0502639	0.844821
RAD51C	-1.5892	0.0560076	0.87464
POLR2E	-1.5566	0.0597827	0.87464
XRCC6	-1.4569	0.072572	0.87464
HIST1H2BO	-1.4522	0.073223	0.87464
TCEA1	-1.4442	0.0743414	0.87464
ISY1	-1.4048	0.0800404	0.87464
XRCC3	-1.3837	0.0832252	0.87464
FANCE	-1.3474	0.0889257	0.87464
RNASEH2A	-1.3409	0.0899765	0.87464
RNF168	-1.318	0.0937518	0.87464
RFC3	-1.3054	0.0958783	0.87464
FANCA	-1.2873	0.0989949	0.87464
CDK12	-1.2542	0.104885	0.87464
LIG3	-1.2485	0.105924	0.87464
RAD54L	-1.2427	0.106989	0.87464
HIST1H2BC	-1.1722	0.120558	0.87464
HUS1	-1.1709	0.120819	0.87464
ATR	-1.1548	0.124086	0.87464
POLE	-1.153	0.124455	0.87464
EGFR	-1.1479	0.125505	0.87464
HIST1H4K	-1.1452	0.126063	0.87464
RAD52	-1.114	0.13264	0.87464
BABAM2	-1.0679	0.142783	0.87464
RAD54B	-1.0294	0.151646	0.87464
PPIE	-1.015	0.155053	0.87464
DDB1	-1.0047	0.157521	0.87464
STK11	-0.9823	0.162976	0.87464
APC	-0.9755	0.164656	0.87464
POLD2	-0.9584	0.168931	0.87464
SMARCB1	-0.9559	0.169561	0.87464
POLR2K	-0.9459	0.1721	0.87464
RFC1	-0.9039	0.183024	0.87464
ERCC2	-0.8812	0.189105	0.87464
HIST1H2BG	-0.8665	0.193108	0.87464
PIK3CA	-0.8111	0.208654	0.87464
NEIL3	-0.8109	0.208712	0.87464
AKT2	-0.8093	0.209171	0.87464
FANCI	-0.7773	0.218491	0.87464
TNFAIP3	-0.7707	0.220442	0.87464
UNG	-0.7685	0.221095	0.87464
MTOR	-0.7634	0.222612	0.87464
PALB2	-0.7573	0.224435	0.87464
APEX1	-0.7519	0.226056	0.87464
POLE3	-0.7494	0.226808	0.87464
BLM	-0.7455	0.227985	0.87464
MAP2K2	-0.7379	0.230288	0.87464
NHEJ1	-0.7347	0.231261	0.87464
FANCL	-0.7311	0.232359	0.87464
COPS5	-0.7032	0.240966	0.87464
UBE2T	-0.7017	0.241433	0.87464
GTF2H4	-0.7009	0.241683	0.87464
MDC1	-0.6996	0.242089	0.87464
HIST1H4F	-0.693	0.244155	0.87464
EZH2	-0.6885	0.245569	0.87464
PNKP	-0.6864	0.24623	0.87464
HIST1H4H	-0.6845	0.24683	0.87464
POLR2B	-0.6746	0.249965	0.87464
COPS8	-0.6694	0.25162	0.87464
KAT5	-0.6664	0.252578	0.87464
TP53	-0.6653	0.252929	0.87464
ERCC1	-0.6572	0.255526	0.87464
DNA2	-0.6558	0.255976	0.87464
CHRAC1	-0.6519	0.257233	0.87464
RFC5	-0.6425	0.260274	0.87464
WRN	-0.6392	0.261346	0.87464
NF2	-0.6342	0.262975	0.87464
FANCB	-0.6331	0.263334	0.87464
FANCF	-0.6296	0.264478	0.87464
POLB	-0.626	0.265657	0.87464
RAD50	-0.6221	0.266938	0.87464
UBC	-0.6216	0.267102	0.87464
MLH3	-0.5862	0.278871	0.87464
PPP4C	-0.5761	0.282274	0.87464
ESR2	-0.5435	0.293393	0.87464
FANCC	-0.5177	0.302334	0.87464
XAB2	-0.515	0.303277	0.87464
SPIDR	-0.5122	0.304256	0.87464
POLE4	-0.4901	0.312032	0.87464
UVSSA	-0.4755	0.317215	0.87464
HIST1H4A	-0.4664	0.320465	0.87464
CETN2	-0.4575	0.323656	0.87464
RAD23B	-0.4564	0.324051	0.87464
POLD4	-0.4512	0.325923	0.87464
SUMO1	-0.4458	0.327871	0.87464
HIST1H4I	-0.4454	0.328015	0.87464
TP53BP1	-0.4303	0.333489	0.87464
RAD51	-0.4277	0.334435	0.87464
ALK	-0.4273	0.33458	0.87464
NOTCH1	-0.4269	0.334726	0.87464
POLK	-0.4102	0.34083	0.87464
USP7	-0.4065	0.342188	0.87464
DCLRE1C	-0.404	0.343106	0.87464
POLQ	-0.4028	0.343548	0.87464
PTEN	-0.4027	0.343584	0.87464
ERCC6	-0.4003	0.344468	0.87464
PMS1	-0.3989	0.344983	0.87464
POLR2C	-0.3873	0.349267	0.87464
XPA	-0.3804	0.351824	0.87464
XPC	-0.3792	0.35227	0.87464
ZRSR2	-0.3699	0.355729	0.87464
FIGNL1	-0.3614	0.3589	0.87464
RPA4	-0.3599	0.359461	0.87464
HIST2H2BE	-0.3514	0.362644	0.87464
ABRAXAS1	-0.3505	0.362982	0.87464
TOP3A	-0.3392	0.36723	0.87464
RIF1	-0.3373	0.367945	0.87464
BRCC3	-0.3297	0.370813	0.87464
HIST1H2BF	-0.3194	0.374712	0.87464
MAP2K4	-0.3189	0.374901	0.87464
CDK7	-0.3099	0.378319	0.87464
RBBP8	-0.3052	0.380107	0.87464
ZNF830	-0.3036	0.380716	0.87464
COPS2	-0.3024	0.381174	0.87464
RECQL4	-0.2975	0.383042	0.87464
RPA3	-0.2806	0.389509	0.87464
LIG4	-0.264	0.39589	0.87464
NSD2	-0.2499	0.401332	0.87464
CHEK1	-0.2435	0.403809	0.87464
XRCC2	-0.2397	0.405281	0.87464
HUS1B	-0.2333	0.407764	0.87464
POLR2H	-0.2305	0.408852	0.87464
POLG	-0.2213	0.412429	0.87464
FIGN	-0.2103	0.416717	0.87464
JUN	-0.2069	0.418044	0.87464
FAAP20	-0.2009	0.420388	0.87464
CCNO	-0.1774	0.429597	0.87464
MAP4K3	-0.1598	0.436519	0.87464
DCLRE1B	-0.1337	0.44682	0.87464
CDH1	-0.13	0.448283	0.87464
TDG	-0.126	0.449866	0.87464
RPA1	-0.122	0.45145	0.87464
HIST1H2BB	-0.1074	0.457236	0.87464
MPG	-0.0944	0.462396	0.87464
HIST1H2BJ	-0.0907	0.463865	0.87464
COPS7B	-0.0901	0.464104	0.87464
ERBB2	-0.0802	0.468039	0.87464
FANCG	-0.0795	0.468317	0.87464
HIST1H2BE	-0.0703	0.471977	0.87464
USP47	-0.0513	0.479543	0.87464
MSH6	-0.05	0.480061	0.87464
HIST1H2BA	-0.0466	0.481416	0.87464
ARID2	-0.0427	0.48297	0.87464
PDGFRA	-0.0263	0.489509	0.87464
PIAS4	-0.0104	0.495851	0.87464
PIK3R1	-0.008	0.496808	0.87464
RET	-0.0031	0.498763	0.87464
TREX1	0.0001	0.50004	0.87464
HIST1H4C	0.0003	0.50012	0.87464
PARP2	0.002	0.500798	0.87464
FANCM	0.0097	0.50387	0.87464
NFKBIA	0.0099	0.503949	0.87464
BARD1	0.014	0.505585	0.87464
HMGB1	0.015	0.505984	0.87464
SMARCA4	0.0151	0.506024	0.87464
XRCC5	0.0266	0.510611	0.87464
PRKDC	0.027	0.51077	0.87464
EP300	0.0301	0.512006	0.87464
MNAT1	0.0332	0.513242	0.87464
KDM1A	0.0375	0.514957	0.87464
PPP4R2	0.0401	0.515993	0.87464
TDP2	0.0409	0.516312	0.87464
CUL4A	0.0506	0.520178	0.87464
RAD51AP1	0.0698	0.527824	0.87464
MSH3	0.07	0.527903	0.87464
NR3C2	0.0701	0.527943	0.87464
OGG1	0.0752	0.529972	0.87464
XRCC4	0.0788	0.531404	0.87464
COPS7A	0.08	0.531881	0.87464
PAXIP1	0.0892	0.535539	0.87464
AKT1	0.093	0.537048	0.87464
HIST1H2BL	0.0946	0.537684	0.87464
SLC30A9	0.0987	0.539312	0.87464
FANCD2	0.0997	0.539709	0.87464
EPCAM	0.0999	0.539788	0.87464
AR	0.1005	0.540026	0.87464
AQR	0.1456	0.557881	0.87464
APEX2	0.1464	0.558197	0.87464
MSH5	0.1578	0.562693	0.87464
NEIL1	0.1602	0.563638	0.87464
NTHL1	0.1669	0.566276	0.87464
TNFRSF14	0.1701	0.567534	0.87464
RNF111	0.1711	0.567927	0.87464
MUTYH	0.1802	0.571502	0.87464
JAK2	0.1846	0.573229	0.87464
HMGN1	0.197	0.578086	0.87464
HUWE1	0.1989	0.57883	0.87464
SIRT6	0.212	0.583946	0.87464
BABAM1	0.217	0.585896	0.87464
CDK4	0.2178	0.586208	0.87464
UIMC1	0.22	0.587064	0.87464
SMUG1	0.223	0.588232	0.87464
COPS6	0.2253	0.589127	0.87464
CDKN2A	0.2289	0.590527	0.87464
HIST1H4J	0.2361	0.593322	0.87464
TOP3B	0.2402	0.594912	0.87464
H2AFX	0.2499	0.598668	0.87464
HIST2H4B	0.2602	0.602645	0.87464
SLX1B	0.2645	0.604303	0.87464
CHEK2	0.2694	0.606189	0.87464
PIK3CG	0.27	0.60642	0.87464
GTF2H2	0.2897	0.613977	0.87464
HIST3H3	0.2927	0.615124	0.87464
MYD88	0.2965	0.616576	0.87464
HIST1H2BD	0.3043	0.61955	0.87464
BRAF	0.3066	0.620426	0.87464
Negative_ctrl_70	0.3101	0.621758	0.87464
MBD4	0.3176	0.624606	0.87464
SETD2	0.3228	0.626577	0.87464
Negative_ctrl_28	0.3263	0.627901	0.87464
Negative_ctrl_39	0.327	0.628166	0.87464
CCNH	0.3287	0.628809	0.87464
Negative_ctrl_46	0.3304	0.629451	0.87464
MMS19	0.3312	0.629753	0.87464
Negative_ctrl_14	0.3335	0.630622	0.87464
Negative_ctrl_9	0.3402	0.633147	0.87464
HIST4H4	0.3502	0.636906	0.87464
POLN	0.3522	0.637656	0.87464
Negative_ctrl_76	0.3524	0.637731	0.87464
Negative_ctrl_8	0.3576	0.639679	0.87464
Negative_ctrl_66	0.3581	0.639866	0.87464
Negative_ctrl_13	0.3589	0.640165	0.87464
Negative_ctrl_10	0.3595	0.640389	0.87464
Negative_ctrl_41	0.3616	0.641175	0.87464
Negative_ctrl_54	0.3617	0.641212	0.87464
USP45	0.362	0.641324	0.87464
Negative_ctrl_62	0.3636	0.641922	0.87464
Negative_ctrl_67	0.3658	0.642743	0.87464
DDB2	0.3663	0.642929	0.87464
RFC2	0.3703	0.644421	0.87464
Negative_ctrl_38	0.3715	0.644867	0.87464
Negative_ctrl_68	0.3744	0.645947	0.87464
COPS4	0.3761	0.646579	0.87464
Negative_ctrl_40	0.3771	0.64695	0.87464
Negative_ctrl_53	0.3802	0.648102	0.87464
Negative_ctrl_74	0.3813	0.64851	0.87464
Negative_ctrl_21	0.3816	0.648621	0.87464
Negative_ctrl_50	0.3818	0.648695	0.87464
Negative_ctrl_42	0.384	0.649511	0.87464
Negative_ctrl_64	0.3843	0.649622	0.87464
Negative_ctrl_35	0.3853	0.649992	0.87464
Negative_ctrl_20	0.3877	0.650881	0.87464
GTF2H5	0.3885	0.651177	0.87464
ABL1	0.3889	0.651325	0.87464
MLH1	0.3889	0.651325	0.87464
Negative_ctrl_11	0.3907	0.651991	0.87464
Negative_ctrl_17	0.3919	0.652434	0.87464
Negative_ctrl_61	0.3938	0.653136	0.87464
Negative_ctrl_80	0.3947	0.653468	0.87464
Negative_ctrl_73	0.4006	0.655643	0.87464
Negative_ctrl_5	0.4009	0.655753	0.87464
RPA2	0.4009	0.655753	0.87464
Negative_ctrl_55	0.4011	0.655827	0.87464
Negative_ctrl_19	0.4026	0.656379	0.87464
Negative_ctrl_45	0.4044	0.657041	0.87464
Negative_ctrl_63	0.4051	0.657298	0.87464
PARPBP	0.4105	0.65928	0.87464
Negative_ctrl_78	0.4139	0.660526	0.87464
Negative_ctrl_81	0.4161	0.661332	0.87464
PRMT6	0.4168	0.661588	0.87464
Negative_ctrl_3	0.4174	0.661807	0.87464
Negative_ctrl_22	0.4209	0.663086	0.87464
POLD3	0.4212	0.663195	0.87464
UBB	0.4217	0.663378	0.87464
Negative_ctrl_6	0.4236	0.664071	0.87464
Negative_ctrl_31	0.4249	0.664545	0.87464
GTF2H3	0.4263	0.665055	0.87464
Negative_ctrl_59	0.427	0.66531	0.87464
Negative_ctrl_72	0.4275	0.665492	0.87464
BUB1B	0.4276	0.665529	0.87464
Negative_ctrl_23	0.429	0.666038	0.87464
Negative_ctrl_58	0.4304	0.666548	0.87464
Negative_ctrl_37	0.4308	0.666693	0.87464
Negative_ctrl_79	0.4312	0.666839	0.87464
Negative_ctrl_4	0.432	0.667129	0.87464
Negative_ctrl_15	0.434	0.667856	0.87464
Negative_ctrl_57	0.4345	0.668037	0.87464
Negative_ctrl_51	0.4359	0.668545	0.87464
Negative_ctrl_7	0.438	0.669307	0.87464
Negative_ctrl_49	0.4417	0.670647	0.87464
RELA	0.4425	0.670936	0.87464
Negative_ctrl_43	0.4436	0.671334	0.87464
Negative_ctrl_27	0.4443	0.671587	0.87464
EXO5	0.4455	0.672021	0.87464
Negative_ctrl_56	0.4456	0.672057	0.87464
Negative_ctrl_2	0.447	0.672562	0.87464
Negative_ctrl_65	0.447	0.672562	0.87464
Negative_ctrl_44	0.4505	0.673825	0.87464
Negative_ctrl_52	0.451	0.674005	0.87464
Negative_ctrl_26	0.4519	0.674329	0.87464
Negative_ctrl_33	0.4522	0.674438	0.87464
PARP1	0.4523	0.674474	0.87464
Negative_ctrl_77	0.4576	0.67638	0.87464
Negative_ctrl_69	0.4654	0.679177	0.87464
Negative_ctrl_75	0.4669	0.679714	0.87464
Negative_ctrl_25	0.4726	0.681751	0.87464
Negative_ctrl_16	0.4727	0.681786	0.87464
Negative_ctrl_36	0.4738	0.682179	0.87464
SSBP1	0.4742	0.682321	0.87464
Negative_ctrl_60	0.4748	0.682535	0.87464
JAK1	0.4754	0.682749	0.87464
TERF2IP	0.4767	0.683212	0.87464
GADD45A	0.4807	0.684635	0.87464
Negative_ctrl_30	0.4835	0.68563	0.87464
POLR2L	0.4862	0.686587	0.87464
Negative_ctrl_34	0.4876	0.687083	0.87464
TEX15	0.4912	0.688358	0.87464
Negative_ctrl_32	0.4913	0.688393	0.87464
Negative_ctrl_71	0.4915	0.688464	0.87464
Negative_ctrl_48	0.4921	0.688676	0.87464
Negative_ctrl_29	0.4926	0.688852	0.87464
AXIN2	0.4935	0.68917	0.87464
AXIN1	0.4999	0.691427	0.87464
Negative_ctrl_47	0.5005	0.691638	0.87464
MDM2	0.5014	0.691955	0.87464
Negative_ctrl_12	0.508	0.694273	0.87464
ARID1A	0.5083	0.694379	0.87464
ATXN3	0.5084	0.694414	0.87464
Negative_ctrl_24	0.5168	0.697352	0.87464
SLX1A	0.5176	0.697631	0.87464
MRE11	0.5197	0.698364	0.87464
BRIP1	0.5256	0.700417	0.87464
NOTCH2	0.5268	0.700834	0.87464
Negative_ctrl_18	0.5298	0.701875	0.87464
CDKN1B	0.537	0.704366	0.87464
Negative_ctrl_1	0.5661	0.714337	0.87464
TDP1	0.5669	0.714609	0.87464
HIST1H4D	0.5672	0.714711	0.87464
PARP4	0.5734	0.716813	0.87464
ZBTB32	0.5814	0.719515	0.87464
FIGNL2	0.5837	0.720289	0.87464
SIRT1	0.5849	0.720693	0.87464
HELB	0.5853	0.720827	0.87464
NF1	0.5914	0.722874	0.87464
ERCC5	0.5943	0.723844	0.87464
CTNNB1	0.5966	0.724613	0.87464
NRAS	0.5968	0.72468	0.87464
WT1	0.6045	0.727244	0.87464
RAD23A	0.6145	0.730558	0.87464
MAP2K1	0.619	0.732042	0.87464
HIST1H4L	0.6205	0.732536	0.87464
HIST1H4E	0.6366	0.737807	0.878533
COPS3	0.6461	0.740893	0.87981
KRAS	0.6636	0.746527	0.882087
ATRX	0.6646	0.746847	0.882087
HRAS	0.6732	0.74959	0.88294
HNF1A	0.6811	0.752096	0.883403
ERBB4	0.6887	0.754494	0.883403
BRCA2	0.6987	0.75763	0.883403
SUMO3	0.7017	0.758567	0.883403
HIST2H4A	0.7111	0.761489	0.883403
GTF2H1	0.7138	0.762325	0.883403
POLR2A	0.7299	0.767274	0.883403
FGFR2	0.7352	0.768891	0.883403
ESR1	0.7391	0.770077	0.883403
PGR	0.7395	0.770198	0.883403
MSH2	0.7662	0.778221	0.890269
HIST3H2BB	0.7881	0.784681	0.894478
NTRK1	0.7926	0.785995	0.894478
SRC	0.8387	0.799181	0.897743
SUMO2	0.8389	0.799237	0.897743
ERBB3	0.8415	0.799966	0.897743
NEIL2	0.8485	0.80192	0.897743
UBE2N	0.8537	0.803364	0.897743
ERCC8	0.8573	0.80436	0.897743
MET	0.8594	0.80494	0.897743
RFC4	0.8607	0.805298	0.897743
NFKB1	0.9023	0.816551	0.907972
USP1	0.9146	0.819799	0.90927
HERC2	0.9237	0.822179	0.9096
HMGA2	0.9526	0.829604	0.915165
MAPK8	0.9597	0.831397	0.915165
FAM46C	0.9841	0.837467	0.917441
HMGA1	0.9849	0.837663	0.917441
HIST1H2BK	1.0379	0.850342	0.925588
DCLRE1A	1.0403	0.8509	0.925588
POLM	1.0427	0.851456	0.925588
FEN1	1.0566	0.854653	0.926113
RBX1	1.0662	0.856833	0.926113
RB1	1.0727	0.858297	0.926113
HIST1H2BH	1.0915	0.862474	0.927011
GPS1	1.1012	0.864595	0.927011
POLL	1.1224	0.869154	0.927011
POLR2G	1.1228	0.869239	0.927011
HIST1H2BI	1.1375	0.872335	0.927011
FBXO18	1.143	0.873481	0.927011
TSC2	1.1454	0.873978	0.927011
NR3C1	1.193	0.883565	0.931771
MSH4	1.1968	0.884308	0.931771
PMS2	1.2074	0.886361	0.931771
TSC1	1.2107	0.886995	0.931771
SLX4	1.2226	0.88926	0.93191
FGFR3	1.2347	0.891529	0.932053
POLD1	1.342	0.910202	0.949304
HIST1H4B	1.3977	0.918898	0.955354
PARP3	1.4076	0.920375	0.955354
FAN1	1.5512	0.939573	0.971654
TP73	1.5592	0.940525	0.971654
ATRIP	1.6215	0.947545	0.976597
SEM1	1.676	0.953131	0.980043
POLR2D	1.7179	0.957093	0.981806
CUL4B	1.7701	0.961645	0.982717
HIST1H2BM	1.7802	0.962478	0.982717
GTF2H2C	1.9743	0.975826	0.993745
ERCC4	2.0108	0.977827	0.993745
CDKN1A	2.0807	0.981269	0.99493
RPS27A	2.2117	0.986506	0.997095
ERCC3	2.2561	0.987968	0.997095
PRPF19	2.366	0.991009	0.99786
MYC	2.5579	0.994735	0.998398
UBA52	2.6618	0.996114	0.998398
VHL	3.9408	0.999959	0.999959

## Sheet: Supp Table 7
Supplemental Table 7: NormZ scores (TALA vs DMSO) of the CRISPR/Cas9 screens performed in DU145
GENE	normZ	pval_synth	fdr_synth
BRCA1	-5.5883	1.14652e-08	5.01028e-06
MUS81	-4.3983	5.45511e-06	0.00119194
FAAP24	-4.1826	1.44097e-05	0.00209901
XRCC1	-3.9047	4.71712e-05	0.00515345
RFC1	-3.3299	0.000434386	0.0379653
FAAP100	-3.2604	0.000556276	0.0405154
POLB	-3.2121	0.000658843	0.0411306
CHD1L	-3.0711	0.00106636	0.0582498
EME1	-3.0163	0.0012794	0.062122
PCNA	-2.6803	0.00367781	0.16072
POLE3	-2.5342	0.00563522	0.223872
POLR2J	-2.4089	0.00800034	0.291346
ATM	-2.3058	0.0105609	0.355009
CENPX	-2.2182	0.0132706	0.362354
RAD51B	-2.2101	0.0135491	0.362354
RAD51D	-2.1964	0.0140317	0.362354
RAD51	-2.1946	0.0140962	0.362354
LIG1	-2.1518	0.0157066	0.365897
RAD51C	-2.1467	0.0159086	0.365897
FANCA	-2.0772	0.0188916	0.399017
UBE2T	-2.0711	0.0191747	0.399017
RAD54B	-1.9699	0.0244249	0.450422
BABAM2	-1.9431	0.026002	0.450422
CDK4	-1.9222	0.0272903	0.450422
RAD54L	-1.9198	0.0274416	0.450422
FANCF	-1.9168	0.0276317	0.450422
COPS5	-1.9137	0.0278292	0.450422
POLR2K	-1.7984	0.0360568	0.559276
PPP4C	-1.7852	0.0371144	0.559276
EXO1	-1.7394	0.0409822	0.596974
CENPS	-1.6894	0.0455714	0.64241
POLE4	-1.6452	0.0499643	0.674995
BARD1	-1.6355	0.0509721	0.674995
NHEJ1	-1.5561	0.0598422	0.768028
RNF8	-1.5422	0.0615125	0.768028
SEM1	-1.5262	0.06348	0.770577
USP7	-1.4294	0.0764446	0.862185
RNASEH2A	-1.3863	0.0828277	0.862185
RPA3	-1.3372	0.0905787	0.862185
UBE2I	-1.3259	0.0924364	0.862185
RFC2	-1.2959	0.097505	0.862185
SMARCB1	-1.2717	0.10174	0.862185
ABRAXAS1	-1.2522	0.105248	0.862185
RNF168	-1.2397	0.107543	0.862185
H2AFX	-1.2319	0.108993	0.862185
LIG3	-1.2278	0.109761	0.862185
FANCI	-1.2199	0.111251	0.862185
UIMC1	-1.1807	0.118861	0.862185
CDK12	-1.1799	0.11902	0.862185
WRN	-1.1701	0.12098	0.862185
ISY1	-1.1626	0.122496	0.862185
ATR	-1.1444	0.126229	0.862185
SLX4	-1.1393	0.127289	0.862185
SPOP	-1.1345	0.128292	0.862185
RECQL4	-1.1305	0.129133	0.862185
FEN1	-1.081	0.139849	0.862185
SPIDR	-1.0194	0.154007	0.862185
EGFR	-0.9798	0.163592	0.862185
CDK7	-0.9763	0.164458	0.862185
HUS1	-0.9703	0.165948	0.862185
POLR2A	-0.949	0.17131	0.862185
RFC3	-0.942	0.173096	0.862185
UBE2N	-0.937	0.174379	0.862185
FANCE	-0.9298	0.176237	0.862185
PNKP	-0.9214	0.178421	0.862185
CHRAC1	-0.9156	0.179938	0.862185
DNA2	-0.8825	0.188753	0.862185
RAD50	-0.8801	0.189403	0.862185
LIG4	-0.841	0.200174	0.862185
APC	-0.8247	0.204771	0.862185
ERCC1	-0.8061	0.210093	0.862185
FANCB	-0.8002	0.211797	0.862185
STK11	-0.787	0.215641	0.862185
GTF2H4	-0.7797	0.217784	0.862185
RPA2	-0.7753	0.219081	0.862185
FANCL	-0.7369	0.230592	0.862185
JUN	-0.7096	0.238976	0.862185
HIST2H2BE	-0.7003	0.24187	0.862185
SUMO2	-0.6408	0.260826	0.862185
XPA	-0.633	0.263367	0.862185
PPP4R2	-0.631	0.26402	0.862185
POLR2F	-0.6199	0.267662	0.862185
PRKDC	-0.603	0.273254	0.862185
RIF1	-0.589	0.277931	0.862185
HMGA1	-0.5801	0.280924	0.862185
APEX2	-0.5741	0.28295	0.862185
FANCM	-0.5685	0.284848	0.862185
HIST1H2BM	-0.568	0.285017	0.862185
SUMO1	-0.554	0.289789	0.862185
BLM	-0.55	0.29116	0.862185
CHEK1	-0.5344	0.296532	0.862185
ERCC2	-0.5268	0.299166	0.862185
MSH5	-0.5001	0.308502	0.862185
MMS19	-0.4995	0.308714	0.862185
FANCD2	-0.4803	0.315507	0.862185
HIST1H2BN	-0.4618	0.322112	0.862185
TCEA1	-0.44	0.329969	0.862185
RAD23B	-0.4195	0.337425	0.862185
HIST1H4K	-0.4162	0.338632	0.862185
RAD51AP1	-0.4121	0.340133	0.862185
MAP2K1	-0.41	0.340903	0.862185
TP53BP1	-0.4076	0.341784	0.862185
RAD52	-0.4063	0.342261	0.862185
HIST1H2BC	-0.4	0.344578	0.862185
AKT2	-0.3804	0.351824	0.862185
XRCC6	-0.3785	0.35253	0.862185
HIST1H4E	-0.3657	0.357294	0.862185
FANCG	-0.332	0.369945	0.862185
GTF2H1	-0.3253	0.372477	0.862185
XPC	-0.3143	0.376647	0.862185
BRAF	-0.31	0.37828	0.862185
SIRT6	-0.3096	0.378433	0.862185
APEX1	-0.2898	0.385985	0.862185
MSH6	-0.2819	0.38901	0.862185
XAB2	-0.2742	0.391965	0.862185
SLX1B	-0.2692	0.393888	0.862185
KAT5	-0.267	0.394735	0.862185
XRCC2	-0.263	0.396275	0.862185
ERCC6	-0.25	0.401294	0.862185
COPS8	-0.2495	0.401487	0.862185
POLR2E	-0.241	0.404778	0.862185
PIK3CA	-0.2129	0.415702	0.862185
RB1	-0.21	0.416834	0.862185
HIST1H4F	-0.2097	0.416951	0.862185
MAP3K1	-0.2	0.42074	0.862185
UNG	-0.2	0.42074	0.862185
UBC	-0.17	0.432505	0.862185
HIST1H2BJ	-0.157	0.437622	0.862185
PPIE	-0.1536	0.438963	0.862185
MBD4	-0.1384	0.444962	0.862185
TSC2	-0.13	0.448283	0.862185
TNFAIP3	-0.1264	0.449708	0.862185
PALB2	-0.1214	0.451687	0.862185
HIST1H4J	-0.1209	0.451885	0.862185
DCLRE1C	-0.12	0.452242	0.862185
MAP4K3	-0.12	0.452242	0.862185
COPS7B	-0.112	0.455412	0.862185
POLR2L	-0.1107	0.455927	0.862185
MRE11	-0.1085	0.4568	0.862185
POLD2	-0.1029	0.459021	0.862185
JAK1	-0.1003	0.460053	0.862185
HUS1B	-0.0998	0.460252	0.862185
HIST1H4C	-0.0981	0.460926	0.862185
BABAM1	-0.0897	0.464263	0.862185
KDM1A	-0.083	0.466926	0.862185
MLH3	-0.0805	0.46792	0.862185
SIRT1	-0.0643	0.474366	0.862185
CDKN2A	-0.0371	0.485203	0.862185
CDH1	-0.03	0.488034	0.862185
HIST1H2BI	-0.0244	0.490267	0.862185
SMUG1	-0.0228	0.490905	0.862185
POLD1	-0.0223	0.491104	0.862185
MDC1	-0.0216	0.491384	0.862185
HIST1H2BO	-0.02	0.492022	0.862185
FIGNL1	-0.02	0.492022	0.862185
HIST2H4A	-0.0172	0.493139	0.862185
EZH2	-0.0105	0.495811	0.862185
POLG	-0.0097	0.49613	0.862185
USP47	0.0012	0.500479	0.862185
MAP2K2	0.01	0.503989	0.862185
MYD88	0.0119	0.504747	0.862185
XRCC5	0.02	0.507978	0.862185
PTEN	0.0379	0.515116	0.862185
POLE2	0.0418	0.516671	0.862185
POLQ	0.0494	0.5197	0.862185
BRCC3	0.0509	0.520297	0.862185
NEIL1	0.0518	0.520656	0.862185
BUB1B	0.0611	0.52436	0.862185
POLE	0.0621	0.524758	0.862185
PDGFRA	0.0698	0.527824	0.862185
MTOR	0.0723	0.528818	0.862185
MUTYH	0.0811	0.532319	0.862185
POLR2C	0.0867	0.534545	0.862185
HIST1H2BL	0.0875	0.534863	0.862185
RTEL1	0.0899	0.535817	0.862185
TNFRSF14	0.09	0.535856	0.862185
NEIL3	0.1048	0.541733	0.862185
XRCC4	0.1092	0.543478	0.862185
HMGB1	0.1102	0.543875	0.862185
CCNO	0.111	0.544192	0.862185
RFC4	0.1118	0.544509	0.862185
UVSSA	0.1201	0.547798	0.862185
USP45	0.1303	0.551835	0.862185
POLD4	0.1325	0.552706	0.862185
USP1	0.1359	0.55405	0.862185
JAK2	0.1392	0.555354	0.862185
HIST4H4	0.1408	0.555986	0.862185
OGG1	0.1591	0.563205	0.862185
HELB	0.1603	0.563678	0.862185
PIK3CG	0.17	0.567495	0.862185
SMARCA4	0.1707	0.56777	0.862185
HIST1H2BG	0.18	0.571424	0.862185
EPCAM	0.18	0.571424	0.862185
EP300	0.18	0.571424	0.862185
NF2	0.1896	0.575189	0.862185
HIST1H2BH	0.1967	0.577969	0.862185
NF1	0.1968	0.578008	0.862185
ZBTB32	0.205	0.581214	0.862185
PMS1	0.2098	0.583088	0.862185
POLR2G	0.2127	0.58422	0.862185
MNAT1	0.2136	0.584571	0.862185
POLD3	0.2172	0.585974	0.862185
HIST1H4H	0.2214	0.58761	0.862185
HIST1H4I	0.2267	0.589671	0.862185
RAD23A	0.2308	0.591265	0.862185
COPS4	0.2336	0.592352	0.862185
MSH3	0.2374	0.593827	0.862185
RBBP8	0.2389	0.594408	0.862185
SUMO3	0.2397	0.594719	0.862185
TSC1	0.24	0.594835	0.862185
NBN	0.2405	0.595029	0.862185
RFC5	0.2468	0.597468	0.862185
AQR	0.25	0.598706	0.862185
NFKB1	0.2551	0.600677	0.862185
FAAP20	0.2576	0.601642	0.862185
XRCC3	0.262	0.603339	0.862185
ARID2	0.2669	0.605227	0.862185
HMGA2	0.2676	0.605496	0.862185
CHEK2	0.27	0.60642	0.862185
CETN2	0.274	0.607958	0.862185
ZRSR2	0.2746	0.608188	0.862185
PIK3R1	0.287	0.612944	0.862185
SETD2	0.2887	0.613595	0.862185
MAPK8	0.2896	0.613939	0.862185
FIGNL2	0.2897	0.613977	0.862185
NFKBIA	0.2933	0.615354	0.862185
GTF2H2	0.2955	0.616194	0.862185
SRC	0.3083	0.621073	0.862185
RPA1	0.3109	0.622062	0.862185
FIGN	0.3133	0.622974	0.862185
AXIN2	0.3257	0.627674	0.862185
TP53	0.3264	0.627939	0.862185
MDM2	0.33	0.6293	0.862185
HERC2	0.3307	0.629564	0.862185
HIST1H4A	0.3314	0.629829	0.862185
CUL4A	0.3342	0.630886	0.862185
POLR2B	0.3486	0.636305	0.862185
NR3C2	0.3498	0.636756	0.862185
ERBB3	0.35	0.636831	0.862185
ATRX	0.3501	0.636868	0.862185
TERF2IP	0.3585	0.640015	0.862185
EXO5	0.3712	0.644756	0.862185
FANCC	0.3767	0.646802	0.862185
ATRIP	0.3814	0.648547	0.862185
ZNF830	0.3888	0.651288	0.862185
HIST1H2BD	0.3894	0.65151	0.862185
POLL	0.41	0.659097	0.862185
ERBB2	0.4151	0.660966	0.862185
SSBP1	0.4238	0.664144	0.862185
RPS27A	0.4278	0.665602	0.862185
GTF2H3	0.428	0.665674	0.862185
PARP2	0.4281	0.665711	0.862185
HIST3H2BB	0.4358	0.668509	0.862185
HIST1H2BA	0.4396	0.669887	0.862185
COPS6	0.4455	0.672021	0.862185
ERBB4	0.4501	0.673681	0.862185
ARID1A	0.4509	0.673969	0.862185
RNF111	0.4559	0.675769	0.862185
HMGN1	0.464	0.678676	0.862185
Negative_ctrl_65	0.4642	0.678748	0.862185
AKT1	0.4728	0.681822	0.862185
Negative_ctrl_8	0.479	0.684031	0.862185
CDKN1B	0.4801	0.684422	0.862185
Negative_ctrl_70	0.481	0.684742	0.862185
DDB2	0.4815	0.684919	0.862185
DDB1	0.4827	0.685346	0.862185
PIAS4	0.4828	0.685381	0.862185
Negative_ctrl_10	0.4849	0.686126	0.862185
TDP2	0.4905	0.68811	0.862185
Negative_ctrl_38	0.4918	0.68857	0.862185
NTHL1	0.492	0.68864	0.862185
Negative_ctrl_28	0.493	0.688994	0.862185
ERCC3	0.4971	0.690441	0.862185
TOP3A	0.4977	0.690652	0.862185
POLR2H	0.499	0.69111	0.862185
Negative_ctrl_20	0.499	0.69111	0.862185
PARP3	0.5001	0.691498	0.862185
Negative_ctrl_58	0.5006	0.691674	0.862185
Negative_ctrl_77	0.5037	0.692764	0.862185
Negative_ctrl_68	0.5073	0.694028	0.862185
Negative_ctrl_63	0.5088	0.694554	0.862185
Negative_ctrl_26	0.5096	0.694834	0.862185
Negative_ctrl_59	0.5129	0.695989	0.862185
Negative_ctrl_81	0.5131	0.696059	0.862185
Negative_ctrl_19	0.5136	0.696234	0.862185
ESR2	0.5138	0.696304	0.862185
Negative_ctrl_55	0.5153	0.696828	0.862185
Negative_ctrl_32	0.5158	0.697003	0.862185
Negative_ctrl_27	0.516	0.697073	0.862185
GADD45A	0.5168	0.697352	0.862185
Negative_ctrl_9	0.5177	0.697666	0.862185
Negative_ctrl_73	0.5178	0.697701	0.862185
Negative_ctrl_16	0.5183	0.697876	0.862185
Negative_ctrl_46	0.5197	0.698364	0.862185
Negative_ctrl_45	0.5202	0.698538	0.862185
Negative_ctrl_57	0.5205	0.698642	0.862185
HIST1H4L	0.5227	0.699408	0.862185
Negative_ctrl_61	0.5233	0.699617	0.862185
Negative_ctrl_66	0.5235	0.699687	0.862185
Negative_ctrl_78	0.5245	0.700035	0.862185
Negative_ctrl_29	0.5293	0.701701	0.862185
Negative_ctrl_25	0.5294	0.701736	0.862185
Negative_ctrl_35	0.5301	0.701979	0.862185
HIST1H2BE	0.5302	0.702013	0.862185
WT1	0.5307	0.702187	0.862185
Negative_ctrl_52	0.5311	0.702325	0.862185
Negative_ctrl_17	0.5323	0.702741	0.862185
Negative_ctrl_49	0.5328	0.702914	0.862185
Negative_ctrl_64	0.5335	0.703156	0.862185
Negative_ctrl_14	0.534	0.703329	0.862185
Negative_ctrl_37	0.5363	0.704124	0.862185
Negative_ctrl_51	0.5365	0.704193	0.862185
Negative_ctrl_39	0.5374	0.704504	0.862185
Negative_ctrl_60	0.5391	0.705091	0.862185
Negative_ctrl_11	0.5393	0.70516	0.862185
HRAS	0.54	0.705401	0.862185
Negative_ctrl_7	0.5401	0.705436	0.862185
Negative_ctrl_67	0.5436	0.706642	0.862185
Negative_ctrl_44	0.5442	0.706848	0.862185
Negative_ctrl_3	0.5454	0.707261	0.862185
Negative_ctrl_53	0.5498	0.708772	0.862185
Negative_ctrl_41	0.5511	0.709217	0.862185
Negative_ctrl_47	0.5518	0.709457	0.862185
Negative_ctrl_5	0.5544	0.710347	0.862185
Negative_ctrl_79	0.5549	0.710518	0.862185
Negative_ctrl_42	0.5557	0.710792	0.862185
Negative_ctrl_21	0.559	0.711919	0.862185
Negative_ctrl_56	0.5594	0.712056	0.862185
MSH2	0.5607	0.712499	0.862185
MPG	0.5613	0.712703	0.862185
Negative_ctrl_72	0.5628	0.713214	0.862185
Negative_ctrl_48	0.5638	0.713555	0.862185
Negative_ctrl_54	0.5645	0.713793	0.862185
Negative_ctrl_13	0.565	0.713963	0.862185
Negative_ctrl_75	0.5654	0.714099	0.862185
Negative_ctrl_76	0.5674	0.714779	0.862185
Negative_ctrl_23	0.5677	0.714881	0.862185
NRAS	0.5681	0.715016	0.862185
Negative_ctrl_69	0.5685	0.715152	0.862185
Negative_ctrl_62	0.5688	0.715254	0.862185
Negative_ctrl_22	0.5696	0.715525	0.862185
Negative_ctrl_15	0.5703	0.715763	0.862185
Negative_ctrl_40	0.5726	0.716542	0.862185
PGR	0.58	0.719043	0.862185
Negative_ctrl_2	0.5805	0.719211	0.862185
Negative_ctrl_24	0.584	0.72039	0.862185
Negative_ctrl_43	0.5851	0.72076	0.862185
Negative_ctrl_80	0.5856	0.720928	0.862185
HUWE1	0.5933	0.72351	0.862185
Negative_ctrl_30	0.5935	0.723577	0.862185
COPS7A	0.5936	0.72361	0.862185
Negative_ctrl_6	0.5985	0.725247	0.862185
Negative_ctrl_36	0.6075	0.72824	0.862185
Negative_ctrl_1	0.6105	0.729235	0.862185
Negative_ctrl_31	0.6121	0.729764	0.862185
TEX15	0.6123	0.72983	0.862185
Negative_ctrl_50	0.6127	0.729963	0.862185
Negative_ctrl_74	0.6127	0.729963	0.862185
Negative_ctrl_71	0.6143	0.730491	0.862185
Negative_ctrl_4	0.6188	0.731976	0.862185
NSD2	0.6207	0.732601	0.862185
ALK	0.6239	0.733653	0.862185
Negative_ctrl_12	0.6243	0.733785	0.862185
HIST1H2BK	0.6267	0.734572	0.862185
MLH1	0.6272	0.734736	0.862185
Negative_ctrl_34	0.6288	0.73526	0.862185
PARPBP	0.6342	0.737025	0.862185
Negative_ctrl_18	0.644	0.740212	0.862185
Negative_ctrl_33	0.6507	0.74238	0.862185
ATXN3	0.6618	0.74595	0.862185
DCLRE1B	0.6711	0.748922	0.862185
COPS2	0.6741	0.749876	0.862185
FAM46C	0.6895	0.754746	0.862185
HIST1H2BF	0.6901	0.754934	0.862185
RPA4	0.6964	0.756911	0.862185
ERCC5	0.6975	0.757255	0.862185
RELA	0.6999	0.758005	0.862185
TOP3B	0.6999	0.758005	0.862185
HNF1A	0.7016	0.758536	0.862185
HIST2H4B	0.7064	0.76003	0.862185
KRAS	0.7081	0.760558	0.862185
FBXO18	0.715	0.762695	0.862185
MET	0.7303	0.767397	0.862185
NOTCH2	0.7315	0.767763	0.862185
HIST3H3	0.7343	0.768617	0.862185
GPS1	0.7398	0.770289	0.862185
HIST1H4D	0.7445	0.771713	0.862185
NR3C1	0.7484	0.772891	0.862185
ESR1	0.7506	0.773553	0.862185
DCLRE1A	0.7519	0.773944	0.862185
POLN	0.7587	0.775984	0.862185
CCNH	0.7596	0.776253	0.862185
SLC30A9	0.7632	0.777328	0.862185
CUL4B	0.7664	0.778281	0.862185
PAXIP1	0.7699	0.77932	0.862185
POLM	0.796	0.786984	0.864589
BRCA2	0.8007	0.788347	0.864589
TDG	0.8101	0.791059	0.864589
ABL1	0.8119	0.791575	0.864589
TREX1	0.8193	0.793692	0.864589
TP73	0.8198	0.793835	0.864589
NOTCH1	0.8251	0.795343	0.864589
SLX1A	0.8343	0.797944	0.865264
GTF2H5	0.8431	0.800414	0.865762
PARP4	0.8501	0.802365	0.865762
POLK	0.874	0.808941	0.870347
FGFR3	0.8801	0.810597	0.870347
CTNNB1	0.9118	0.819063	0.876791
ERCC8	0.9177	0.820612	0.876791
AXIN1	0.9418	0.826852	0.881304
RBX1	1.0095	0.843633	0.897001
TDP1	1.0489	0.852888	0.902718
PMS2	1.05	0.853141	0.902718
NEIL2	1.08	0.859929	0.907703
MSH4	1.097	0.863679	0.907783
AR	1.0992	0.86416	0.907783
NTRK1	1.1113	0.86678	0.908316
FAN1	1.122	0.869069	0.908316
HIST1H4B	1.1455	0.873999	0.908316
HIST1H2BB	1.1479	0.874495	0.908316
RET	1.1515	0.875237	0.908316
COPS3	1.1608	0.877138	0.908316
POLR2I	1.2607	0.896292	0.925956
MAP2K4	1.297	0.902684	0.929964
PRMT6	1.3072	0.904428	0.929964
CDKN1A	1.3273	0.907795	0.931236
PRPF19	1.3919	0.918024	0.938894
UBB	1.4021	0.919557	0.938894
BRIP1	1.4471	0.926066	0.942019
POLR2D	1.4533	0.92693	0.942019
FGFR2	1.47	0.929219	0.942155
VHL	1.5189	0.935606	0.946435
UBA52	1.5438	0.938682	0.947353
GTF2H2C	1.7191	0.957202	0.963819
ERCC4	1.7501	0.959949	0.964363
MYC	2.5544	0.994681	0.996963
PARP1	3.2619	0.999447	0.999447

## Sheet: Supp Table 8
Supplemental Table 8: sgRNAs and oligonucleotides
sgRNA	Sequence	Application
LIG1_1 F	GGTCCTGAAACGCTTTGAGG	CRISPR/Cas9 screen hit validation
LIG1_1 R	CCTCAAAGCGTTTCAGGACC	CRISPR/Cas9 screen hit validation
LIG1_2 F	TTGTAACCAGATGGATCCAG	CRISPR/Cas9 screen hit validation
LIG1_2 R	CTGGATCCATCTGGTTACAA	CRISPR/Cas9 screen hit validation
EME1_1 F	CCTGCGCCTCAATCACACAG	CRISPR/Cas9 screen hit validation
EME1_1 R	CTGTGTGATTGAGGCGCAGG	CRISPR/Cas9 screen hit validation
EME1_2 F	CTCTCTGGGGTATCATGGAG	CRISPR/Cas9 screen hit validation
EME1_2 R	CTCCATGATACCCCAGAGAG	CRISPR/Cas9 screen hit validation
FAAP24_1 F	CAGCACAGTAAACTTCTGTA	CRISPR/Cas9 screen hit validation
FAAP24_1 R	TACAGAAGTTTACTGTGCTG	CRISPR/Cas9 screen hit validation
FAAP24_2 F	GTGGCCAATGAGAAATGGCG	CRISPR/Cas9 screen hit validation
FAAP24_2 R	CGCCATTTCTCATTGGCCAC	CRISPR/Cas9 screen hit validation
EGFP F	GAGCACCCAGTCCGCCCTGA	CRISPR/Cas9 screen hit validation
EGFP R	TCAGGGCGGACTGGGTGCTC	CRISPR/Cas9 screen hit validation
NTC F	GGAGACGGACGTCTCTGTTT	CRISPR/Cas9 screen hit validation
NTC R	AAACAGAGACGTCCGTCTCC	CRISPR/Cas9 screen hit validation
shRNA	Sequence	Application
LIG1_1 F	CAGCGAAGTATCATGTCATTTCTCGAGAAATGACATGATACTTCGCTG	CRISPR/Cas9 screen hit validation
LIG1_2 F	TCCCGACCTGGACCGAATTATCTCGAGATAATTCGGTCCAGGTCGGGA	CRISPR/Cas9 screen hit validation
BRCA2_1_F	GGGAAACACTCAGATTAAACTCGAGTTTAATCTGAGTGTTTCCC	CCK8 assay in DU145
BRCA2_2_F	ACCTCTGGAGCGGACTTATTTCTCGAGAAATAAGTCCGCTCCAGAGGT	CCK8 assay in DU145
Oligo	Sequence	Application
FAAP24_1 F	GCTACTAGGGAGGCTGAGAC	Sanger Sequencing
FAAP24_1 R	TTGCCTGGAGTGTGTGACAA	Sanger Sequencing
FAAP24_2 F	AATTCAGTTTGCAGAGGGGA	Sanger Sequencing
FAAP24_2 R	CTCAAGCAATTCTCCCGTCT	Sanger Sequencing
F01_PCR2_A	AATGATACGGCGACCACCGAGATCTACACTCTTTCCCTACACGACGCTCTTCCGATCTAAGTAGAGTCTTGTGGAAAGGACGAAACACCG	PCR for Illumina sequencing
F01_PCR2_B	AATGATACGGCGACCACCGAGATCTACACTCTTTCCCTACACGACGCTCTTCCGATCTNNNAAGTAGAGTCTTGTGGAAAGGACGAAACACCG	PCR for Illumina sequencing
F02_PCR2_A	AATGATACGGCGACCACCGAGATCTACACTCTTTCCCTACACGACGCTCTTCCGATCTACACGATCTCTTGTGGAAAGGACGAAACACCG	PCR for Illumina sequencing
F02_PCR2_B	AATGATACGGCGACCACCGAGATCTACACTCTTTCCCTACACGACGCTCTTCCGATCTNNNNACACGATCTCTTGTGGAAAGGACGAAACACCG	PCR for Illumina sequencing
F03_PCR2_A	AATGATACGGCGACCACCGAGATCTACACTCTTTCCCTACACGACGCTCTTCCGATCTCGCGCGGTTCTTGTGGAAAGGACGAAACACCG	PCR for Illumina sequencing
F03_PCR2_B	AATGATACGGCGACCACCGAGATCTACACTCTTTCCCTACACGACGCTCTTCCGATCTNNNNNCGCGCGGTTCTTGTGGAAAGGACGAAACACCG	PCR for Illumina sequencing
F04_PCR2_A	AATGATACGGCGACCACCGAGATCTACACTCTTTCCCTACACGACGCTCTTCCGATCTCATGATCGTCTTGTGGAAAGGACGAAACACCG	PCR for Illumina sequencing
F04_PCR2_B	AATGATACGGCGACCACCGAGATCTACACTCTTTCCCTACACGACGCTCTTCCGATCTNNNNNNCATGATCGTCTTGTGGAAAGGACGAAACACCG	PCR for Illumina sequencing
F05_PCR2_A	AATGATACGGCGACCACCGAGATCTACACTCTTTCCCTACACGACGCTCTTCCGATCTCGTTACCATCTTGTGGAAAGGACGAAACACCG	PCR for Illumina sequencing
F05_PCR2_B	AATGATACGGCGACCACCGAGATCTACACTCTTTCCCTACACGACGCTCTTCCGATCTNNNCGTTACCATCTTGTGGAAAGGACGAAACACCG	PCR for Illumina sequencing
F06_PCR2_A	AATGATACGGCGACCACCGAGATCTACACTCTTTCCCTACACGACGCTCTTCCGATCTTCCTTGGTTCTTGTGGAAAGGACGAAACACCG	PCR for Illumina sequencing
F06_PCR2_B	AATGATACGGCGACCACCGAGATCTACACTCTTTCCCTACACGACGCTCTTCCGATCTNNNNTCCTTGGTTCTTGTGGAAAGGACGAAACACCG	PCR for Illumina sequencing
F07_PCR2_A	AATGATACGGCGACCACCGAGATCTACACTCTTTCCCTACACGACGCTCTTCCGATCTAACGCATTTCTTGTGGAAAGGACGAAACACCG	PCR for Illumina sequencing
F07_PCR2_B	AATGATACGGCGACCACCGAGATCTACACTCTTTCCCTACACGACGCTCTTCCGATCTNNNNNAACGCATTTCTTGTGGAAAGGACGAAACACCG	PCR for Illumina sequencing
F08_PCR2_A	AATGATACGGCGACCACCGAGATCTACACTCTTTCCCTACACGACGCTCTTCCGATCTACAGGTATTCTTGTGGAAAGGACGAAACACCG	PCR for Illumina sequencing
F08_PCR2_B	AATGATACGGCGACCACCGAGATCTACACTCTTTCCCTACACGACGCTCTTCCGATCTNNNNNNACAGGTATTCTTGTGGAAAGGACGAAACACCG	PCR for Illumina sequencing
F09_PCR2_A	AATGATACGGCGACCACCGAGATCTACACTCTTTCCCTACACGACGCTCTTCCGATCTAGGTAAGGTCTTGTGGAAAGGACGAAACACCG	PCR for Illumina sequencing
F09_PCR2_B	AATGATACGGCGACCACCGAGATCTACACTCTTTCCCTACACGACGCTCTTCCGATCTNNNAGGTAAGGTCTTGTGGAAAGGACGAAACACCG	PCR for Illumina sequencing
F010_PCR2_A	AATGATACGGCGACCACCGAGATCTACACTCTTTCCCTACACGACGCTCTTCCGATCTAACAATGGTCTTGTGGAAAGGACGAAACACCG	PCR for Illumina sequencing
F010_PCR2_B	AATGATACGGCGACCACCGAGATCTACACTCTTTCCCTACACGACGCTCTTCCGATCTNNNNAACAATGGTCTTGTGGAAAGGACGAAACACCG	PCR for Illumina sequencing
F011_PCR2_A	AATGATACGGCGACCACCGAGATCTACACTCTTTCCCTACACGACGCTCTTCCGATCTACTGTATCTCTTGTGGAAAGGACGAAACACCG	PCR for Illumina sequencing
F011_PCR2_B	AATGATACGGCGACCACCGAGATCTACACTCTTTCCCTACACGACGCTCTTCCGATCTNNNNNACTGTATCTCTTGTGGAAAGGACGAAACACCG	PCR for Illumina sequencing
F012_PCR2_A	AATGATACGGCGACCACCGAGATCTACACTCTTTCCCTACACGACGCTCTTCCGATCTAGGTCGCATCTTGTGGAAAGGACGAAACACCG	PCR for Illumina sequencing
F012_PCR2_B	AATGATACGGCGACCACCGAGATCTACACTCTTTCCCTACACGACGCTCTTCCGATCTNNNNNNAGGTCGCATCTTGTGGAAAGGACGAAACACCG	PCR for Illumina sequencing
F13_PCR2_A	AATGATACGGCGACCACCGAGATCTACACTCTTTCCCTACACGACGCTCTTCCGATCTTCGCCTTATCTTGTGGAAAGGACGAAACACCG	PCR for Illumina sequencing
F13_PCR2_B	AATGATACGGCGACCACCGAGATCTACACTCTTTCCCTACACGACGCTCTTCCGATCTNNNTCGCCTTATCTTGTGGAAAGGACGAAACACCG	PCR for Illumina sequencing
F14_PCR2_A	AATGATACGGCGACCACCGAGATCTACACTCTTTCCCTACACGACGCTCTTCCGATCTTTCTGCCTTCTTGTGGAAAGGACGAAACACCG	PCR for Illumina sequencing
F14_PCR2_B	AATGATACGGCGACCACCGAGATCTACACTCTTTCCCTACACGACGCTCTTCCGATCTNNNNTTCTGCCTTCTTGTGGAAAGGACGAAACACCG	PCR for Illumina sequencing
F15_PCR2_A	AATGATACGGCGACCACCGAGATCTACACTCTTTCCCTACACGACGCTCTTCCGATCTTGCCTCTTTCTTGTGGAAAGGACGAAACACCG	PCR for Illumina sequencing
F15_PCR2_B	AATGATACGGCGACCACCGAGATCTACACTCTTTCCCTACACGACGCTCTTCCGATCTNNNNNTGCCTCTTTCTTGTGGAAAGGACGAAACACCG	PCR for Illumina sequencing
F16_PCR2_A	AATGATACGGCGACCACCGAGATCTACACTCTTTCCCTACACGACGCTCTTCCGATCTGTAGCTCCTCTTGTGGAAAGGACGAAACACCG	PCR for Illumina sequencing
F16_PCR2_B	AATGATACGGCGACCACCGAGATCTACACTCTTTCCCTACACGACGCTCTTCCGATCTNNNNNNGTAGCTCCTCTTGTGGAAAGGACGAAACACCG	PCR for Illumina sequencing
F17_PCR2_A	AATGATACGGCGACCACCGAGATCTACACTCTTTCCCTACACGACGCTCTTCCGATCTGCAGCGTATCTTGTGGAAAGGACGAAACACCG	PCR for Illumina sequencing
F17_PCR2_B	AATGATACGGCGACCACCGAGATCTACACTCTTTCCCTACACGACGCTCTTCCGATCTNNNGCAGCGTATCTTGTGGAAAGGACGAAACACCG	PCR for Illumina sequencing
F18_PCR2_A	AATGATACGGCGACCACCGAGATCTACACTCTTTCCCTACACGACGCTCTTCCGATCTGAGCGCTATCTTGTGGAAAGGACGAAACACCG	PCR for Illumina sequencing
F18_PCR2_B	AATGATACGGCGACCACCGAGATCTACACTCTTTCCCTACACGACGCTCTTCCGATCTNNNNGAGCGCTATCTTGTGGAAAGGACGAAACACCG	PCR for Illumina sequencing
R01_PCR2_U	CAAGCAGAAGACGGCATACGAGATAAGTAGAGGTGACTGGAGTTCAGACGTGTGCTCTTCCGATCTtTCTACTATTCTTTCCCCTGCACTGT	PCR for Illumina sequencing

## Sheet: Supp Table 9
Supplemental Table 9: Primary and secondary antibodies
Antibodies	Catalogue #	Source	Application
DNA Ligase I (LIG1)	18051-1-AP	Proteintech	Immunoblot
p-H2A.X (Ser139)	2577	Cell Signaling Technology	Immunoblot
p-CHK1	2348	Cell Signaling Technology	Immunoblot
CHK1	2360	Cell Signaling Technology	Immunoblot
p-ATM (Ser1981)	13050	Cell Signaling Technology	Immunoblot
ATM	2873	Cell Signaling Technology	Immunoblot
PARP	9542	Cell Signaling Technology	Immunoblot
CLEAVED-CASP3	9661	Cell Signaling Technology	Immunoblot
Poly/Mono-ADP Ribose	89190	Cell Signaling Technology	Immunoblot
Fibrillarin	2639	Cell Signaling Technology	Immunoblot
B-actin	A5441	Sigma	Immunoblot
Histone H3	1791	Abcam	Immunoblot
EME1	sc-53275	Santa cruz biotechnology	Immunoblot
B-Tubulin	sc-53140	Santa cruz biotechnology	Immunoblot
HSP70	sc-66048	Santa cruz biotechnology	Immunoblot
Vinculin	sc-25336	Santa Cruz	Immunoblot
BRCA2	a300-005a-t	Bethyl	Immunoblot
Anti-mouse IgG, HRP-linked	7076	Cell Signaling Technology	Immunoblot
anti-Rabbit	7074	Cell Signaling Technology	Immunoblot
APC Annexin V	550474	BD Pharmingen	FACS
53BP1	ab21083	Abcam	Immunofluorescence
p-H2AX	05-636	Millipore	Immunofluorescence
anti-RAD51	ab133534	Abcam	Immunofluorescence
anti-rabbit Alexa Fluor-488	A-11008	Invitrogen	Immunofluorescence
anti-mouse Alexa Fluor-568	A-11004	Invitrogen	Immunofluorescence
