# Supplementary material for: CRISPR/Cas9 screens identify LIG1 as a sensitizer of PARP inhibitors in castration-resistant prostate cancer
Source: J Clin Invest. 2024 Dec 24;135(4):e179393. doi: 10.1172/JCI179393 (PMC11827843; doi:10.1172/JCI179393)
Supplement: Supporting data values [file jci-135-179393-s165.xlsx]

## Sheet: Figure 2A
LIG1
OLA [μM]	sgNTC					sgEGFP					sgLIG1(1)					sgLIG1(2)
0	1	1	1	1	1	1	1	1	1	1	1	1	1	1	1	1	1	1	1	1
0.1	0.591761	0.837902	0.743781	0.873895	0.977333	0.855905	0.761057	0.793502	0.780407	0.891115	0.301226	0.253217	0.23376	0.285342	0.355562	0.166492	0.646945	0.525714	0.603755	0.290598
0.6	0.666264	0.640048	0.610697	0.72685	0.852182	0.730037	0.565836	0.665198	0.698404	0.777748	0.138722	0.159547	0.126854	0.133542	0.198118	0.118542	0.375849	0.401758	0.397727	0.266667
1	0.532786	0.512515	0.609038	0.579805	0.790451	0.633102	0.478393	0.474119	0.535498	0.717638	0.104341	0.131755	0.11202	0.117893	0.133647	0.066179	0.291465	0.277802	0.325593	0.166382
TALA [nM]	sgNTC				sgEGFP				sgLIG1(1)				sgLIG1(2)
0	1	1	1	1	1	1	1	1	1	1	1	1	1	1	1	1
3	0.80339	0.841727	0.988479	0.702075	0.895881	0.877238	0.793689	0.690528	0.331671	0.68894	0.677419	0.294752	0.335679	0.854111	0.83038	0.289038
10	0.657753	0.659472	0.702765	0.395851	0.913516	0.68798	0.618932	0.472183	0.131785	0.31106	0.352535	0.111088	0.149602	0.501326	0.597468	0.0993289
15	0.489014	0.561151	0.511521	0.35083	0.74852	0.432225	0.531553	0.374277	0.0661756	0.198157	0.18894	0.0829454	0.181078	0.395225	0.364557	0.0756152
EME1
OLA [μM]	sgNTC			sgEGFP			sgEME1(1)			sgEME1(2)
0	1	1	1	1	1	1	1	1	1	1	1	1
0.1	0.947925	0.975076	0.871267	0.694337	0.944162	0.922182	0.849551	0.616329	0.612186	0.861575	0.701492	0.716674
0.6	0.803906	0.873556	0.755448	0.885182	0.878173	0.880064	0.681886	0.268877	0.40387	0.727924	0.522388	0.56751
1	0.751831	0.800608	0.744552	0.688906	0.831853	0.824709	0.353293	0.146716	0.261836	0.536993	0.292402	0.504929
TALA [nM]	sgNTC			sgEGFP			sgEME1(1)			sgEME1(2)
0	1	1	1	1	1	1	1	1	1	1	1	1
3	0.786325	0.746692	0.543939	0.801498	0.814586	0.637393	0.505721	0.256932	0.196625	0.627854	0.381464	0.373797
10	0.421911	0.375551	0.246061	0.524345	0.419654	0.372924	0.1373	0.0277264	0.0884079	0.335616	0.102082	0.169823
15	0.218337	0.168872	0.108182	0.27191	0.157602	0.176648	0.0938215	0.0295749	0.0546588	0.204718	0.0402955	0.123875
FAAP24
OLA [μM]	sgNTC			sgEGFP			sgFAAP24(1)			sgFAAP24(2)
0	1	1	1	1	1	1	1	1	1	1	1	1
0.1	0.947925	0.975076	0.848817	0.694337	0.944162	0.820896	0.667457	0.663085	0.864621	0.603376	0.673164	0.683508
0.6	0.803906	0.873556	0.781332	0.885182	0.878173	0.80013	0.241706	0.32048	0.615523	0.35443	0.270955	0.559581
1	0.751831	0.800608	0.733567	0.688906	0.831853	0.874757	0.133491	0.192162	0.483755	0.137553	0.137102	0.441373
TALA [nM]	sgNTC			sgEGFP			sgFAAP24(1)			sgFAAP24(2)
0	1	1	1	1	1	1	1	1	1	1	1	1
3	0.786325	0.746692	0.936573	0.801498	0.814586	0.927238	0.188361	0.166459	0.413287	0.223732	0.140594	0.575283
10	0.421911	0.375551	0.762148	0.524345	0.419654	0.784107	0.0436447	0.0411471	0.141958	0.0380435	0.0264026	0.176471
15	0.218337	0.168872	0.811253	0.27191	0.157602	0.756822	0.0436447	0.0261845	0.103497	0.0317029	0.029703	0.160281

## Sheet: Figure 3A
22Rv1	shNTC						shLIG1(1)						shLIG1(2)
OLA [μM]	EtOH			1 mg/ml Dox			EtOH			1 mg/ml Dox			EtOH			1 mg/ml Dox
0	1	1	1	1	1	1	1	1	1	1	1	1	1	1	1	1	1	1
0.1	0.980769	1.01031	0.66174	0.823735	0.947099	0.935818	0.885135	0.962477	0.94695	0.691358	0.807547	0.78125	0.852381	1.08159	0.906329	0.625	0.733333	0.864307
0.6	0.865385	0.950515	0.648604	0.670157	0.979522	0.975155	0.759009	0.968105	0.925729	0.465021	0.426415	0.75	0.719048	0.986014	0.974684	0.512019	0.6	0.893805
1	0.722527	0.925773	0.573071	0.602094	0.93686	0.766046	0.668919	0.87242	0.801061	0.325103	0.396226	0.482143	0.619048	0.93007	0.832911	0.346154	0.459259	0.59587

## Sheet: Figure 3B
22Rv1
	% Apoptotic cells
OLA [μM]	sgNTC			sgEGFP			sgLIG1(1)			sgLIG1(2)
DMSO	3.99062	3.59435	3.98052	4.15517	4.79781	4.3889	3.90844	4.1779	5.3214	4.07988	4.35278	3.95607
1	7.01478	6.08429	7.54569	6.80241	6.37886	4.85295	11.6733	14.2374	14.7863	11.635	14.7483	13.6413
2	11.9663	7.01167	8.75207	8.32529	7.05425	8.12044	15.7922	21.1791	21.03	15.2909	17.5787	21.9179
4	12.9766	17.533	13.249	11.4788	14.5124	16.811	27.4105	38.4012	37.2367	26.1943	37.9847	34.9412
8	28.0596	27.1921	26.0955	16.65	24.4152	27.7475	28.2761	49.1385	53.2709	35.6764	50.6925	55.952

## Sheet: Figure 4B
	22RV1	sgNTC		sgLIG1(1)		sgLIG1(2)
		DMSO	OLA	DMSO	OLA	DMSO	OLA
	REP1	0	0	0	0	0	0
		0	0	0	0	0	0.011181
		0	0	0	0	0	0.025467
		0	0	0	0	0	0.02996
		0	0	0	0.012875	0	0.081507
		0	0.000334	0	0.017962	0	0.108574
		0	0.003147	0	0.022501	0	0.111491
		0	0.013041	0	0.043289	0	0.123155
		0	0.021486	0	0.043907	3.5e-05	0.156118
		0.002422	0.059864	0	0.054207	0.00231	0.170635
		0.002934	0.079273	0	0.071398	0.00477	0.17484
		0.019961	0.089964	0	0.093712	0.009595	0.188793
		0.030991	0.099147	0	0.095038	0.011089	0.209596
		0.039079	0.115946	0	0.111269	0.020672	0.258829
		0.046972	0.132272	0.000425	0.211283	0.020737	0.306264
		0.05176	0.132392	0.009488	0.226175	0.045766	0.355296
		0.056326	0.151906	0.011242	0.257738	0.052066	0.365334
		0.097059	0.160001	0.019824	0.261682	0.054686	0.452168
		0.102635	0.166138	0.028345	0.295367	0.055174	0.527977
		0.104741	0.173426	0.038466	0.355457	0.081722	0.580944
		0.107019	0.176779	0.049917	0.389219	0.082113	0.639602
		0.109429	0.178188	0.073358	0.394419	0.104386	0.683837
		0.133697	0.180564	0.076229	0.40108	0.107258	0.754532
		0.133975	0.193199	0.076355	0.45799	0.114825	0.766786
		0.137354	0.204801	0.086279	0.518454	0.118702	0.869108
		0.141053	0.208906	0.119796	0.637696	0.126474	0.886391
		0.143272	0.211263	0.13949	0.662915	0.131966	0.921351
		0.152003	0.237476	0.202536	1.66888	0.132694	0.960461
		0.200093	0.257444	0.2278	2.31129	0.15153	0.987603
		0.204571	0.267302	0.231876	2.62629	0.152522	1.02775
		0.208348	0.267872	0.240564	9.72656	0.154965	1.09689
		0.290621	0.285882	0.270292	9.80548	0.185687	1.29359
		0.327873	0.306168	0.274573	10.0258	0.189114	1.30716
		0.347522	0.332835	0.287899	11.1336	0.22504	1.55599
		0.350781	0.348049	0.303011	11.2162	0.230733	1.56167
		0.35314	0.377579	0.309585	11.305	0.236809	2.66851
		0.38956	0.458247	0.338684	14.0454	0.240385	3.99694
		0.465645	0.519131	0.402022	23.2508	0.255448	4.3812
		0.514432	0.520635	0.437404	27.9799	0.268369	5.26356
		0.516457	0.53602	0.4444	29.1268	0.270139	5.85274
		0.556782	0.541644	0.500536	31.9754	0.270342	7.1961
		0.95339	0.602466	0.573008	36.1146	0.276812	8.71332
		1.11928	0.806162	0.713006	38.1846	0.289288	10.55
		1.14964	0.916115	0.74576	46.3159	0.386099	12.0334
		1.19811	1.17461	0.966476	48.034	0.39992	15.3486
		1.32223	1.21747	1.02177	49.0418	0.439385	15.865
		1.52096	1.31983	1.13476	68.0563	0.462739	16.6843
		1.60357	1.6523	1.29432	145.539	0.510798	16.7658
		2.9908	1.68434	1.36848		0.515743	17.5858
		4.03043	1.85924	1.57607		0.534073	18.3019
		4.58164	2.17796	1.78468		0.548932	23.591
		4.83663	2.63685	1.85218		0.564385	29.0934
		5.07189	2.83502	2.16966		0.577226	29.1193
		5.87138	3.29635	2.54656		0.595713	34.8696
		6.92033	3.56976	3.99885		0.604546	35.8182
		7.16554	6.76143	4.26622		1.10845	36.3331
		7.77942	7.05963	5.10722		1.29265	42.0559
		8.83237	11.9376	7.96046		1.35828	50.7612
		9.50393	12.5949	7.96091		1.40539	52.5992
		10.0997	12.8956	8.43027		1.91048
		10.4284	14.0824	10.5438		2.15439
		11.1937	14.4694	13.3085		2.19574
		11.9695	16.5838	14.4021		2.78753
		12.9983	17.0278	15.2727		2.8157
		21.4122	17.1353	16.1827		2.8323
		68.4621	18.4138	17.4709		3.77059
		87.5282	23.9809	19.6594		3.88108
			27.3358	26.1462		4.23678
			147.304	47.3301		4.57696
				70.433		5.0451
						6.96871
						6.98249
						7.68293
						7.89114
						8.17813
						9.37774
						9.9653
						10.0391
						10.4466
						11.3561
						11.4202
						13.0236
						13.5233
						13.5824
						14.6556
						15.5663
						16.1196
						19.3508
						19.4208
						19.5518
						30.7719
						35.8083
	REP2
		0	0	0	0	0	0.001419
		0	0	0	0	0	0.001513
		0	0	0	0.001744	0	0.008729
		0.000151	0	0	0.002338	0	0.01309
		0.002148	0.004088	0	0.0136	0	0.01463
		0.003267	0.006058	0	0.026055	0	0.027601
		0.003691	0.013406	0	0.031669	0	0.029865
		0.004024	0.044567	0	0.042727	0	0.037297
		0.004098	0.048809	0.000274	0.05827	0	0.049591
		0.004958	0.064058	0.002819	0.090106	0.003031	0.057161
		0.0144	0.068859	0.002855	0.135381	0.013605	0.112719
		0.019565	0.074823	0.005953	0.161682	0.017132	0.138174
		0.024063	0.083951	0.01257	0.177016	0.023417	0.153503
		0.025264	0.087873	0.017081	0.245814	0.026955	0.195256
		0.037668	0.088535	0.028085	0.249127	0.027039	0.249716
		0.074514	0.118853	0.045995	0.256847	0.032993	0.270697
		0.075865	0.127822	0.054362	0.345977	0.036686	0.275086
		0.076668	0.177521	0.05617	0.355031	0.053716	0.280028
		0.079284	0.207747	0.056902	0.392295	0.064935	0.280996
		0.087002	0.207894	0.073537	0.478881	0.079681	0.308204
		0.090642	0.216468	0.080124	0.490864	0.082462	0.322425
		0.093334	0.217707	0.085245	0.530944	0.096725	0.327349
		0.094758	0.24295	0.086408	0.998246	0.102933	0.355818
		0.101273	0.27556	0.093474	1.10863	0.105521	0.373458
		0.111524	0.294482	0.096129	1.19238	0.106631	0.400708
		0.121007	0.302131	0.096351	1.82058	0.116285	0.549403
		0.122285	0.331736	0.105126	1.90221	0.123325	0.588841
		0.144648	0.333482	0.111183	2.07229	0.17679	0.593065
		0.190604	0.394969	0.130998	2.10892	0.182627	0.609012
		0.218523	0.398405	0.139776	2.39658	0.184727	0.653505
		0.225242	0.442774	0.156423	2.64462	0.192285	0.69575
		0.229998	0.466667	0.163517	2.83884	0.193856	0.997879
		0.237657	0.486462	0.164365	3.59275	0.230997	1.00953
		0.24817	0.54095	0.169936	4.04092	0.239265	1.53496
		0.281502	0.562971	0.170879	4.89706	0.240474	1.81585
		0.301578	0.61183	0.177708	5.07443	0.240832	1.98432
		0.322137	0.619191	0.184008	5.24207	0.240912	2.00389
		0.323892	0.676454	0.185161	6.36771	0.241796	2.1029
		0.340616	0.710093	0.19907	6.58208	0.249075	2.30116
		0.353201	0.751885	0.223106	6.67164	0.25575	2.34549
		0.362166	0.81417	0.264949	7.92335	0.269198	2.94053
		0.385669	0.94202	0.269717	9.0539	0.280232	3.15639
		0.392788	0.953662	0.275535	10.4506	0.294235	3.40739
		0.39952	1.10151	0.286912	13.6633	0.309964	3.41364
		0.475703	1.20818	0.288598	15.4124	0.312587	3.61422
		0.526049	1.20839	0.29985	18.274	0.328978	4.72818
		0.764474	1.26799	0.341923	21.3066	0.350564	5.14398
		0.816271	1.29229	0.366498	25.5329	0.37974	5.34964
		0.843538	1.42527	0.37385	26.3369	0.385079	5.88748
		0.982327	1.64457	0.400249	26.5065	0.387702	10.9624
		1.32798	1.88084	0.408724	26.8523	0.40559	11.3763
		1.39878	1.94549	0.44021	26.9815	0.421611	15.0917
		1.51561	2.77502	0.472053	27.9606	0.44308	18.218
		1.56037	3.44991	0.526371	29.0164	0.502807	21.8346
		1.57726	3.49302	0.53355	35.8022	0.515289	22.8068
		1.66155	3.66837	0.570797	36.5065	0.530133	23.087
		1.70623	3.81566	0.582082	37.119	0.63546	24.3272
		1.76946	4.06528	0.587246	39.1363	0.662248	24.4887
		2.03483	4.5636	0.64613	41.586	0.684443	25.6362
		2.18103	4.58395	0.647236	42.3084	0.695721	28.9892
		2.39479	4.63503	0.682757	43.4584	0.695871	43.4519
		2.41066	5.03927	0.734174	44.8859	0.755686	44.4204
		2.56882	5.55618	0.84924	44.9501	0.768861	46.2265
		3.01202	5.90621	0.896995	46.9051	0.770117	49.0571
		3.15898	7.55672	1.03131	47.5098	0.902703	49.7245
		4.96997	10.0126	1.315	50.7741	0.939053	64.0016
		6.86106	10.1927	1.40418	52.5742	0.984411	73.0067
		9.65907	10.9611	1.65426	57.2537	1.00699	74.6742
		10.5164	11.2338	1.75109	57.7449	1.06868	156.742
		10.7146	11.4652	1.77203	60.8604	1.07197
		11.5239	11.6376	1.77856	61.7505	1.09702
		14.5285	11.7354	1.94193	76.0067	1.24796
		22.8236	12.1299	1.98835		1.49044
		24.5103	12.2657	1.99551		1.71449
		34.088	12.6418	2.14382		1.89343
		65.9089	15.5958	2.20418		2.30309
		69.0442	16.4928	2.2874		2.34422
		94.419	18.0118	2.29229		2.40933
			18.1487	2.32209		2.53584
			23.1919	2.44116		2.56243
			29.5273	3.06015		2.65517
			81.1536	3.10485		2.68915
				3.22713		3.52348
				3.28626		3.67017
				3.44682		3.68013
				3.81553		4.40725
				3.86733		4.4665
				6.63744		5.35357
				6.82015		6.10646
				8.42905		6.1409
				8.46626		6.2373
				8.72501		7.06095
				8.90495		7.20232
				9.68691		7.28152
				10.2657		8.9587
				10.7645		9.27978
				11.7056		9.60766
				12.187		10.1424
				12.333		10.3725
				12.3457		11.095
				13.6499		11.6219
				14.2928		12.1368
				15.1819		12.8967
				15.737		13.2085
				15.9478		13.3501
				16.8551		13.9801
				20.0532		14.6103
				21.1341		15.5593
				21.3711		17.2906
				22.4155		18.29
				25.1957		19.1612
				25.2742		19.1871
				27.3387		21.4395
				31.8497		21.4483
				32.0738		24.962
				32.6897		26.5902
				37.8605		31.8794
				38.5151		64.1541
				45.1804
				53.3213
				54.9301
				55.3081
				68.2218
	REP3
		0	0	0	0	0	0
		0	0	0	0	0	0
		0	0	0	0	0	0
		0	0	0	0	0	0
		0	0	0	0	0	0
		0	0	0	0	0	0.000302
		0	0	0	0	0	0.002009
		0	0	0	0	0	0.026627
		0	0	0	0	0	0.038198
		0	0	0	0	0	0.044828
		0	0	0	0	0	0.052561
		0	0	0	0	0	0.053186
		0	0	0	0	0	0.055828
		0	0	0	0.000123	0	0.06428
		0	0	0	0.000456	0	0.070913
		0	0.000147	0	0.003558	0	0.071764
		0	0.005129	0	0.005084	0	0.092341
		0	0.017623	0	0.016039	0	0.093021
		0	0.019147	0	0.017239	0	0.113644
		0	0.0222	0	0.034664	0	0.117546
		0	0.024092	0.000513	0.035355	0	0.1433
		0	0.02639	0.007396	0.037768	0	0.144793
		0	0.033059	0.007683	0.043504	0	0.152414
		0	0.038558	0.008271	0.051765	0	0.154898
		0	0.045353	0.012667	0.05571	0	0.156508
		0	0.047549	0.014561	0.067317	0	0.156556
		0	0.052233	0.015384	0.070288	0	0.205325
		0	0.053473	0.016134	0.071025	0	0.217384
		0	0.057109	0.018225	0.073234	0.000334	0.219826
		0	0.057787	0.019058	0.079405	0.000374	0.220554
		0	0.057801	0.019356	0.083676	0.002986	0.229225
		0	0.065505	0.021467	0.095665	0.018336	0.250285
		0	0.066391	0.022207	0.105044	0.02106	0.258321
		0	0.072933	0.023543	0.106681	0.021844	0.268582
		0	0.074221	0.032639	0.11149	0.02217	0.320807
		0	0.076896	0.035382	0.121225	0.022667	0.36273
		0	0.085434	0.03642	0.122113	0.023847	0.391219
		0.001084	0.089783	0.037184	0.124367	0.030721	0.428509
		0.01038	0.090138	0.041735	0.130041	0.030844	0.453684
		0.014822	0.095103	0.055196	0.156059	0.031496	0.465978
		0.020988	0.095153	0.055948	0.159549	0.032607	0.481988
		0.022247	0.099559	0.059579	0.16182	0.035878	0.527338
		0.027669	0.100549	0.063874	0.165587	0.036802	0.68803
		0.027895	0.106631	0.076908	0.187937	0.038783	0.802698
		0.030466	0.111056	0.077161	0.19196	0.04194	0.835783
		0.030518	0.114594	0.080266	0.204817	0.043843	0.840479
		0.032064	0.118472	0.081812	0.215235	0.048754	0.999401
		0.032514	0.120392	0.087041	0.218262	0.05933	1.0259
		0.032865	0.120983	0.091319	0.237246	0.060935	1.32589
		0.033708	0.121026	0.107925	0.248358	0.064975	1.33039
		0.033963	0.135175	0.114179	0.249708	0.065196	1.62736
		0.035064	0.140064	0.122417	0.270766	0.065347	2.00712
		0.03753	0.147712	0.138539	0.285165	0.067479	2.46903
		0.038162	0.148727	0.14996	0.285815	0.073486	2.94671
		0.038848	0.164497	0.152017	0.28725	0.074994	4.62622
		0.042852	0.168931	0.154575	0.290317	0.075738	4.96707
		0.043974	0.1734	0.1604	0.375622	0.080478	12.6015
		0.046343	0.177895	0.160978	0.397166	0.08269	18.6681
		0.046894	0.184582	0.162578	0.417393	0.084502	24.752
		0.048065	0.214476	0.163525	0.583712	0.091607	28.0402
		0.050333	0.219053	0.163541	0.59757	0.092328	32.9493
		0.052044	0.222167	0.16737	0.654971	0.092496	37.0729
		0.053582	0.241713	0.171089	0.872072	0.094018	46.1287
		0.055473	0.242971	0.171092	0.956691	0.103762	47.3655
		0.061539	0.243532	0.182876	1.01077	0.10463	51.5022
		0.069098	0.250175	0.183321	1.01486	0.105785	54.7601
		0.069864	0.251839	0.196412	1.08794	0.106401	57.8534
		0.08268	0.260325	0.201844	1.12322	0.108951	63.8307
		0.084838	0.271963	0.20576	1.22877	0.11437	65.2443
		0.087582	0.299737	0.25136	1.33039	0.130145	70.7029
		0.087649	0.302743	0.263074	1.80443	0.134733	72.2554
		0.095042	0.367811	0.297448	2.01668	0.141295	75.4183
		0.096682	0.397382	0.29839	2.3065	0.141548
		0.099918	0.399184	0.308757	2.58331	0.152289
		0.102143	0.492838	0.312384	2.60605	0.15516
		0.105934	0.512569	0.34565	3.41199	0.16172
		0.109376	0.518587	0.397378	3.52615	0.16443
		0.117157	0.571194	0.433558	3.8577	0.164517
		0.129439	0.703041	0.442198	7.102	0.16926
		0.147625	0.786665	0.472821	8.95575	0.182842
		0.177094	0.808043	0.539998	9.32613	0.195697
		0.181008	0.883428	0.568168	12.8498	0.198311
		0.191539	1.01771	0.583299	17.139	0.201271
		0.19735	1.30479	0.966101	20.1834	0.205008
		0.199099	1.98349	1.0111	24.5254	0.207785
		0.208377	2.16509	1.01365	25.9329	0.207913
		0.21322	2.32352	1.16153	26.9722	0.222094
		0.228484	2.47082	1.24222	28.4238	0.225752
		0.240511	2.94399	2.28786	32.209	0.237078
		0.241585	3.92324	3.50013	32.4942	0.238736
		0.264248	5.86376	3.84458	35.7782	0.245068
		0.311777	6.6758	4.75878	35.8042	0.269342
		0.350497	12.154	6.19752	36.463	0.360984
		0.368392	13.501	7.05447	43.4428	0.397201
		0.386371	14.5337	9.34062	45.1528	0.446222
		0.396573	36.6704	12.058	52.4778	0.469124
		0.445915	71.6031	14.2739	55.0802	0.506163
		0.44965	77.845	15.5305	65.5341	0.516114
		0.569249	176.178	16.4769	96.6057	0.567079
		0.596302		42.1384	159.779	0.641761
		0.596559				0.69907
		0.60311				0.705001
		0.706764				0.714802
		0.754377				0.719708
		0.772601				1.35687
		0.858649				1.37117
		0.878582				1.41739
		0.973155				1.74553
		0.974349				2.36472
		1.1513				2.43433
		1.74985				3.197
		1.81781				3.81029
		1.88997				4.62058
		1.99578				8.22922
		2.44826				9.56602
		3.71154				28.939
		7.34817				32.7405
						35.3452

## Sheet: Figure 4C
	22Rv1	% γH2AX foci - positive cells
		sgNTC		sgEGFP		sgLIG1(1)		sgLIG1(2)
	DMSO	5.06515	8.22406	2.66478	7.28697	3.76402	14.3266	6.24343	12.7408
	OLA	15.5	17.7131	8.68696	18.3873	25.6185	28.7965	23.3976	25.321

## Sheet: Figure 4E
	22Rv1
			sgNTC			sgEGFP			sgLIG1(1)			sgLIG1(2)
		DMSO	1	1	1	0.434968	0.717454	0.61754	0.735854	1.68899	1.91295	1.85867	1.68262	1.53776
	pre-treatment with 1 μM OLA	No wash	2.45938	4.87388	4.53433	1.21881	4.241	3.64827	5.40165	7.65364	9.08483	9.48088	7.22663	7.47396
		1h wash	1.97343	3.24778	3.90548	1.38061	3.14706	4.10488	5.72877	6.16827	8.33349	9.17996	5.24644	6.43834
		8h wash	0.72918	1.6698	1.28381	0.598303	1.57028	1.55102	3.0098	4.82519	5.91266	2.50998	4.29984	5.05416
		24h wash	0.633119	1.45471	1.67569	0.475537	1.28415	1.43358	1.96617	3.7406	3.95028	4.90862	2.75132	3.29288

## Sheet: Figure 5C
A549
	OLA [μM]	sgNTC			sgEGFP			sgLIG1(1)			sgLIG1(2)
	DMSO	1	1	1	1	1	1	1	1	1	1	1	1
	1	1.07042	0.802831	0.801157	0.837216	0.878416	0.824707	0.138644	0.197797	0.384415	0.390073	0.4665	0.433792
MDA-MB-231
	OLA [μM]	sgNTC			sgEGFP			sgLIG1(1)			sgLIG1(2)
	DMSO	1	1	1	1	1	1	1	1	1	1	1	1
	1	0.754858	0.713213	0.73464	0.735921	0.846659	0.683447	0.168872	0.142103	0.230596	0.431448	0.372193	0.442465
HCT116
	OLA [μM]	sgNTC			sgEGFP			sgLIG1(1)			sgLIG1(2)
	DMSO	1	1	1	1	1	1	1	1	1	1	1	1
	1	0.91128	0.985144	0.912549	0.858498	0.986353	0.940252	0.518207	0.517997	0.488446	0.78664	0.517058	0.531371
LNCaP
	OLA [μM]	sgNTC			sgEGFP			sgLIG1(1)			sgLIG1(2)
	DMSO	1	1	1	1	1	1	1	1	1	1	1	1
	1	0.814147	0.886335	0.877467	0.666026	0.703429	0.783694	0.185072	0.0933593	0.173258	0.293037	0.594275	0.664751

## Sheet: Figure 6A
	22RV1	DMSO	OLA	L82+OLA
	REP1	0	0	0
		0	0	0
		0	4.4e-05	9.4e-05
		0	0.000264	9.9e-05
		0	0.005845	0.000196
		0.000696	0.019006	0.008102
		0.006013	0.019982	0.02381
		0.018748	0.062243	0.029
		0.042908	0.063925	0.062034
		0.043318	0.073299	0.062595
		0.043708	0.082107	0.081918
		0.05668	0.083588	0.084374
		0.059086	0.086624	0.133321
		0.077993	0.104197	0.13608
		0.092459	0.150978	0.204431
		0.104495	0.188454	0.231195
		0.107499	0.191234	0.248425
		0.108801	0.195655	0.371706
		0.118247	0.250639	0.376186
		0.131924	0.264437	0.45401
		0.134234	0.275476	0.527333
		0.136397	0.303736	0.553328
		0.147932	0.494107	0.565193
		0.18424	0.498606	0.586944
		0.203889	0.607409	1.41112
		0.208206	1.17364	1.53039
		0.275073	1.29876	2.27685
		0.357823	2.37119	2.7184
		0.387229	3.27458	6.09818
		0.398853	3.67203	7.90329
		0.652386	6.13537	16.0441
		0.688417	6.75744	24.4689
		0.854236	7.65748	32.1655
		1.84866	9.44564	117.119
		2.05976	11.5131
		2.56622	17.7837
		2.82726	18.672
		9.75484	19.0516
		11.2079	20.7268
		15.6004	21.1496
		38.2682	22.5536
		44.2675	27.253
		44.9529
	REP2	0	0	0
		0	0	0
		0	0	0
		0	0	0
		0	0	0
		0	0	0
		0	0	0
		0	0	0
		0	0	3.2e-05
		0	0	0.000461
		0	0.002701	0.000512
		0	0.004039	0.007632
		0	0.004377	0.021734
		0	0.011721	0.022702
		0	0.023972	0.025846
		0	0.02445	0.031425
		0	0.028536	0.03275
		0	0.032788	0.035457
		0	0.034128	0.045181
		0	0.059757	0.053505
		0	0.06159	0.061589
		0	0.105853	0.066139
		0	0.109021	0.070922
		0	0.117085	0.078843
		0	0.117457	0.083098
		0	0.118578	0.091887
		0	0.132468	0.099115
		0.0131	0.133484	0.103031
		0.029088	0.146201	0.106255
		0.033574	0.151129	0.129481
		0.054775	0.176906	0.131429
		0.058274	0.19928	0.136206
		0.058385	0.209439	0.13818
		0.059203	0.22184	0.145912
		0.061568	0.277631	0.18731
		0.066896	0.327709	0.213538
		0.070993	0.333551	0.238282
		0.078677	0.339262	0.26475
		0.090241	0.345503	0.26862
		0.092385	0.402938	0.275245
		0.094498	0.534818	0.295276
		0.101075	0.539503	0.29946
		0.101974	0.878719	0.396734
		0.103418	0.900297	0.410576
		0.12442	0.989459	0.463372
		0.125871	1.00946	0.618878
		0.129385	1.02129	0.681159
		0.134899	1.11308	0.741612
		0.137216	1.34143	0.921441
		0.138092	1.36213	1.01135
		0.206885	1.40455	1.20884
		0.236535	1.92155	1.29043
		0.254428	2.20478	1.36092
		0.313927	2.34234	1.80024
		0.373798	2.73654	3.81191
		0.419055	3.27382	7.13044
		0.450937	4.20089	8.1907
		0.492105	5.14947	9.4766
		0.557829	6.6265	14.5656
		0.634708	6.74598	19.5733
		0.691804	7.18024	23.9181
		0.706835	9.84451	30.2585
		0.718141	12.7546	34.1742
		1.24527	12.8396	97.5365
		1.62646	12.9879	114.44
		1.84576	14.8317
		2.04093	16.9652
		2.36755	19.7997
		4.77163	30.3496
		5.09903	72.9086
		32.1207
	REP3	0	0	0
		0	0	0
		0	0	0.00752
		0	0	0.033927
		0	0	0.034693
		0	0	0.036881
		0	0.000684	0.069512
		0	0.001247	0.080666
		0	0.020833	0.080879
		0	0.021092	0.111919
		0	0.028179	0.127172
		0	0.02949	0.141345
		0	0.047659	0.145216
		0	0.058848	0.153034
		2.3e-05	0.062918	0.172223
		0.000138	0.0702	0.175741
		0.000644	0.087514	0.187161
		0.000959	0.08831	0.190577
		0.003192	0.101065	0.223659
		0.006292	0.159017	0.270604
		0.006337	0.159617	0.294019
		0.007661	0.168141	0.29601
		0.007732	0.17259	0.358867
		0.014688	0.199179	0.517565
		0.015998	0.210261	0.61798
		0.016498	0.210906	0.657545
		0.020222	0.219489	0.661333
		0.021201	0.320035	0.693154
		0.021732	0.342574	0.940984
		0.02309	0.415058	0.983227
		0.025089	0.474284	1.19907
		0.035762	0.482483	1.44351
		0.042378	0.491265	1.59146
		0.043784	0.498749	1.66304
		0.058968	0.530093	1.71823
		0.061456	0.64154	2.36244
		0.065711	0.685497	2.75445
		0.068728	0.840026	3.28247
		0.069639	0.882603	3.50283
		0.071018	0.920966	4.66422
		0.071701	1.0054	5.99632
		0.086228	1.7792	9.77382
		0.090648	3.0468	12.5744
		0.108138	4.4884	14.2315
		0.120429	6.16019	16.7514
		0.125702	7.54413	17.0366
		0.133287	8.73732	18.6081
		0.139058	9.90575	23.7413
		0.146591	11.6437	30.0101
		0.150477	16.1798	49.8238
		0.158618	19.2278	60.373
		0.160515	19.6508	78.8446
		0.163707	20.7159	274.461
		0.172834	21.1302
		0.185062	23.2409
		0.186675	23.5552
		0.194754	31.1785
		0.206021	36.2389
		0.211924
		0.222218
		0.227822
		0.232925
		0.246164
		0.248251
		0.268595
		0.271143
		0.274639
		0.339437
		0.342016
		0.378123
		0.384265
		0.457935
		0.491221
		0.631175
		0.748492
		0.800217
		1.50689
		1.60675
		1.8719
		2.91424
		3.17959
		3.60518
		3.87287
		7.55628
		9.01497
		13.2064
		15.2962
		15.7649
		16.2711
		16.6897
		19.0202
		19.2661
		26.0537
		26.3464
		28.2036
		28.2573
		29.4893
		30.2672
		30.2932
		30.8996

## Sheet: Figure 6B
22Rv1
	OLA (μM)	L82-G17 (μM)	Viability (%)
	DMSO	DMSO	100	100
		10 uM	95.7856	96.4211
		20 uM	74.646	101.93
		30 uM	72.151	67.5789
	0.6	DMSO	93.122	84.4561
		10 uM	74.5111	69.614
		20 uM	59.8112	34
		30 uM	32.3331	22.3158
	1	DMSO	84.2886	89.2982
		10 uM	54.7876	66
		20 uM	43.4255	40.4561
		30 uM	26.4666	20.0351
	2	DMSO	64.8011	70.5263
		10 uM	38.9751	40.4561
		20 uM	20.2293	28.386
		30 uM	7.2151	7.12281
DU145
	OLA (μM)	L82-G17 (μM)	Viability (%)
	DMSO	DMSO	100	100	100	100
		10 uM	102.365	92.4686	95.6367	93.8117
		20 uM	85.5785	77.7645	91.3749	93.5449
		30 uM	68.0037	56.1865	79.7057	65.6708
	0.6	DMSO	89.1027	89.5397	115.348	79.7279
		10 uM	92.7661	83.5625	96.1441	70.6055
		20 uM	87.7811	72.2953	86.0477	70.5255
		30 uM	65.546	36.6408	81.5322	53.7477
	1	DMSO	90.3084	89.0018	92.1613	73.6196
		10 uM	75.284	69.3664	89.4977	72.526
		20 uM	74.3566	56.7244	77.2451	68.9784
		30 uM	53.7213	36.1626	50.4313	56.175
	2	DMSO	66.543	77.8542	80.5175	63.0035
		10 uM	60.7234	60.8787	65.652	58.3889
		20 uM	55.0429	36.6408	58.9548	52.494
		30 uM	41.1778	21.0102	44.2161	35.1827
RWPE-1
	OLA (μM)	L82-G17 (μM)	Viability (%)
	DMSO	DMSO	100	100
		10 uM	109.884	106.212
		20 uM	103.405	105.227
		30 uM	91.7774	109.167
	0.6	DMSO	86.3787	69.9242
		10 uM	83.3887	78.2576
		20 uM	69.0199	82.6515
		30 uM	60.6312	114.394
	1	DMSO	81.6445	75.5303
		10 uM	87.7907	71.6667
		20 uM	75.1661	65.5303
		30 uM	71.5116	71.6667
	2	DMSO	45.6811	42.2727
		10 uM	41.0299	40.9848
		20 uM	28.2392	18.8636
		30 uM	29.0698	31.0606

## Sheet: Figure 6C
MDA-MB-231
	OLA (μM)	L82-G17 (μM)	Viability (%)
	DMSO	DMSO	100	100	100
		10 uM	93.2713	91.0527	77.2765
		20 uM	79.5283	79.4915	71.4042
		30 uM	50.9549	59.3081	62.9758
	0.6	DMSO	69.0478	67.7157	60.1829
		10 uM	71.0188	61.2589	52.7131
		20 uM	49.5004	52.2011	56.5251
		30 uM	32.5834	44.1771	44.9457
	1	DMSO	64.5552	62.4293	53.0766
		10 uM	63.8959	58.1442	54.8339
		20 uM	53.3474	47.3698	40.5112
		30 uM	25.1818	38.7606	41.0951
	2	DMSO	57.8468	58.7034	44.2131
		10 uM	46.1972	41.9533	37.2996
		20 uM	42.0648	37.8568	32.474
		30 uM	13.4099	26.8548	29.1632
MCF10A
	OLA (μM)	L82-G17 (μM)	Viability (%)
	DMSO	DMSO	100	100	100
		10 uM	59.3838	100	90.1296
		20 uM	54.6919	58.1778	53.9382
		30 uM	33.5434	60.2634	33.4995
	0.6	DMSO	70.028	97.0362	97.5075
		10 uM	57.6331	82.876	80.3589
		20 uM	50.4902	65.8617	59.0229
		30 uM	32.493	56.3117	42.7717
	1	DMSO	76.9608	100	95.1147
		10 uM	59.8039	73.4358	76.0718
		20 uM	37.465	60.483	51.9442
		30 uM	35.8543	43.0296	38.7836
	2	DMSO	59.3137	85.6202	94.317
		10 uM	43.4874	68.2766	83.35
		20 uM	34.6639	54.4457	59.9202
		30 uM	18.9076	16.1361	19.5414

[truncated: 20 more sheets: Figure 6D, Figure 7C, Figure 7D, Supp Figure 1B, Supp Figure 2A, Supp Figure 2B, Supp Figure 3A, Supp Figure 3B, Supp Figure 3C, Supp Figure 3D, Supp Figure 3E, Supp Figure 3G, Supp Figure 4D, Supp Figure 4F, Supp Figure 5B, Supp Figure 5C, Supp Figure 6D, Supp Figure 7A, Supp Figure 7B, Supp Figure 7C]
